# Supplementary material for: Isolation and mass spectrometry analysis of urinary extraexosomal proteins
Source: Sci Rep. 2016 Nov 2;6:36331. doi: 10.1038/srep36331 (PMC5090863; doi:10.1038/srep36331)
Supplement: Supplementary Table 1 [file srep36331-s2.xls]

## Sheet: Sheet1
			CD9			CD63			CD81			beads + urine			clean beads
	Accession	Description	cov. ms1	cov. ms2	cov. ms3	cov. ms1	cov. ms2	cov. ms3	cov. ms1	cov. ms2	cov. ms3	cov. ms1	cov. ms2	cov. ms3	cov. ms1	cov. ms2	cov. ms3
	A0A024R0L2	Uncharacterized protein OS=Homo sapiens GN=MGC20255 PE=4 SV=1 - [A0A024R0L2_HUMAN]	4.28			4.28	4.28	2.77									5.79
		Sequence	# PSMs	# Proteins	# Protein Groups	Protein Group Accessions	Modifications	MH+ [Da]	XCorr A2	XCorr G2	XCorr M2	B2	H2	N2	XCorr B2	XCorr H2	XCorr N2	C2	I2	O2	XCorr C2	XCorr I2	XCorr O2	D2	J2	P2	XCorr D2	XCorr J2	XCorr P2	E2	K2	Q2	XCorr E2	XCorr K2	XCorr Q2	F2	L2	R2	XCorr F2	XCorr L2	XCorr R2	# Missed Cleavages
		IRMEAVATATAAKEPDK	4	1	1	A0A024R0L2	M3(Oxidation)	1817.93	2.9334															High			3.07492			Medium			2.90689									2
		MEAVATATAAK	1	1	1	A0A024R0L2		1063.56																												Low			1.38503			0
		IRMEAVATATAAKEPDK	1	1	1	A0A024R0L2		1801.93											Low			1.63536																				2
		RYAALRELIQGGEYFSDEQMRFR	1	1	1	A0A024R0L2	M20(Oxidation)	2851.36																														Low			1.45599	3
	A0A024R814	Ribosomal protein L7, isoform CRA_a OS=Homo sapiens GN=RPL7 PE=3 SV=1 - [A0A024R814_HUMAN]			6.56		9.65				6.56		7.34		16.22	8.11
		Sequence	# PSMs	# Proteins	# Protein Groups	Protein Group Accessions	Modifications	MH+ [Da]	XCorr A2	XCorr G2	XCorr M2	B2	H2	N2	XCorr B2	XCorr H2	XCorr N2	C2	I2	O2	XCorr C2	XCorr I2	XCorr O2	D2	J2	P2	XCorr D2	XCorr J2	XCorr P2	E2	K2	Q2	XCorr E2	XCorr K2	XCorr Q2	F2	L2	R2	XCorr F2	XCorr L2	XCorr R2	# Missed Cleavages
		QLPLFPAGTMEGVEEKK	1	1	1	A0A024R814		1874.01										Low			1.61487																					1
		TTHFVEGGDAGNREDQINRLIRRMN	1	3	1	A0A024R814	N-Term(Acetyl); M24(Oxidation)	2957.43																						Low			1.15552									4
		VRKVLQLLRLR	1	3	1	A0A024R814	N-Term(Acetyl)	1435.97											Low			0.0343349																				3
		GYGKINKK	1	3	1	A0A024R814		907.534																													High			2.34563		2
		QIFNGTFVK	1	3	1	A0A024R814		1053.58																													Low			1.14895		0
		QIFNGTFVKLNKASINMLR	1	3	1	A0A024R814	M17(Oxidation)	2210.18						Low			1.30262																									2
		LSSPRGGMKKK	1	3	1	A0A024R814		1188.7																		Low			0.959386													3
		QMYRTEIRMARMAR	1	3	1	A0A024R814	N-Term(Acetyl); M12(Oxidation)	1870.92																		Low			0.65659													3
		GINGVSPKVRKVLQLLR	1	3	1	A0A024R814		1877.17																		Low			0.651255													3
		KVLQLLRLRQIFNGTFVKLNK	1	3	1	A0A024R814		2528.54																								Low			1.07058							4
	A0A024R8D5	HCG30600, isoform CRA_a OS=Homo sapiens GN=hCG_30600 PE=4 SV=1 - [A0A024R8D5_HUMAN]				29.44	29.44
		Sequence	# PSMs	# Proteins	# Protein Groups	Protein Group Accessions	Modifications	MH+ [Da]	XCorr A2	XCorr G2	XCorr M2	B2	H2	N2	XCorr B2	XCorr H2	XCorr N2	C2	I2	O2	XCorr C2	XCorr I2	XCorr O2	D2	J2	P2	XCorr D2	XCorr J2	XCorr P2	E2	K2	Q2	XCorr E2	XCorr K2	XCorr Q2	F2	L2	R2	XCorr F2	XCorr L2	XCorr R2	# Missed Cleavages
		NDMETIYPFLFLGFVYSFLGPNPFVAWMHFLVFLVGRVAHTVAYLGKLRAPIR	2	1	1	A0A024R8D5		6130.25																Low			0.901831			Low			1.02129									3
		WPEMPAHSLVMSSPALPAFLLCSTLLVIKMYVVAIITGQVRLR	1	1	1	A0A024R8D5		4751.59											High			4.10491																				2
	A0A059QN30	Cytochrome c oxidase subunit 1 OS=Homo sapiens GN=COX1 PE=3 SV=1 - [A0A059QN30_HUMAN]				7.21		7.41
		Sequence	# PSMs	# Proteins	# Protein Groups	Protein Group Accessions	Modifications	MH+ [Da]	XCorr A2	XCorr G2	XCorr M2	B2	H2	N2	XCorr B2	XCorr H2	XCorr N2	C2	I2	O2	XCorr C2	XCorr I2	XCorr O2	D2	J2	P2	XCorr D2	XCorr J2	XCorr P2	E2	K2	Q2	XCorr E2	XCorr K2	XCorr Q2	F2	L2	R2	XCorr F2	XCorr L2	XCorr R2	# Missed Cleavages
		EPFGYMGXVWAMMSIXFLGFIVWAHHMFTVGMDVDTR	1	1	1	A0A059QN30	X8(L); M13(Oxidation); X16(L); M27(Oxidation); M32(Oxidation)	4353.08																Low			2.77665															0
		KEPFGYMGXVWAMMSIXFLGFIVWAHHMFTVGMDVDTR	1	1	1	A0A059QN30	X9(L); X17(L)	4433.25																												Medium			3.3292			1
	A0A060VHE9	MHC class I antigen OS=Homo sapiens GN=HLA-A PE=3 SV=1 - [A0A060VHE9_HUMAN]	5.21	8.22			5.21			5.21	3.01
		Sequence	# PSMs	# Proteins	# Protein Groups	Protein Group Accessions	Modifications	MH+ [Da]	XCorr A2	XCorr G2	XCorr M2	B2	H2	N2	XCorr B2	XCorr H2	XCorr N2	C2	I2	O2	XCorr C2	XCorr I2	XCorr O2	D2	J2	P2	XCorr D2	XCorr J2	XCorr P2	E2	K2	Q2	XCorr E2	XCorr K2	XCorr Q2	F2	L2	R2	XCorr F2	XCorr L2	XCorr R2	# Missed Cleavages
		EDLRSLTAADMAAQTTKHK	7	1	1	A0A060VHE9	N-Term(Acetyl); M11(Oxidation)	2145.07	2.59919	2.26893		Low			2.40713				Low			2.66684								Low	Low		2.10656	1.49675								2
		WEAAHVAEQLR	2	1	1	A0A060VHE9		1309.66				Low			1.48455																						Low			1.49029		0
	A0A075B6T8	Protein TRAV9-1 (Fragment) OS=Homo sapiens GN=TRAV9-1 PE=4 SV=1 - [A0A075B6T8_HUMAN]	16.07	16.07	16.07	16.07	16.07		16.07		16.07		16.07		16.07	16.07
		Sequence	# PSMs	# Proteins	# Protein Groups	Protein Group Accessions	Modifications	MH+ [Da]	XCorr A2	XCorr G2	XCorr M2	B2	H2	N2	XCorr B2	XCorr H2	XCorr N2	C2	I2	O2	XCorr C2	XCorr I2	XCorr O2	D2	J2	P2	XCorr D2	XCorr J2	XCorr P2	E2	K2	Q2	XCorr E2	XCorr K2	XCorr Q2	F2	L2	R2	XCorr F2	XCorr L2	XCorr R2	# Missed Cleavages
		AMKANDKGRNKGFEAMYR	27	1	1	A0A075B6T8	N-Term(Acetyl); M16(Oxidation)	2145.05	2.59846			High	Low	Low	3.63247	1.63472	1.93795	High	High		3.56536	3.85811		High	Medium	Low	3.05311	2.65618	1.98306	Low		Low	2.558		1.55114		Low			1.54581		4
		ANDKGRNK	1	1	1	A0A075B6T8	N-Term(Acetyl)	944.496																Low			1.2513															2
	A0A087WZW8	Protein IGKV3-11 OS=Homo sapiens GN=IGKV3-11 PE=4 SV=1 - [A0A087WZW8_HUMAN]	22.32	8	16.31	24.03	22.32	22.32	16.31	22.32	16.31		27.9		16.31	22.32	14.59
		Sequence	# PSMs	# Proteins	# Protein Groups	Protein Group Accessions	Modifications	MH+ [Da]	XCorr A2	XCorr G2	XCorr M2	B2	H2	N2	XCorr B2	XCorr H2	XCorr N2	C2	I2	O2	XCorr C2	XCorr I2	XCorr O2	D2	J2	P2	XCorr D2	XCorr J2	XCorr P2	E2	K2	Q2	XCorr E2	XCorr K2	XCorr Q2	F2	L2	R2	XCorr F2	XCorr L2	XCorr R2	# Missed Cleavages
		VDNALQSGNSQESVTEQDSK	80	16	1	A0A087WZW8		2135.97	5.42059	5.52584		High	High	High	5.36254	3.08391	3.93083	High	High		4.35009	5.53508		High	High	High	5.26758	5.47199	4.39057	High	High		5.59513	3.80152		High	High		5.12164	4.31435		0
		TVAAPSVFIFPPSDEQLK	63	25	1	A0A087WZW8		1946.05	3.84487	4.21157			Low	High		1.78849	3.53698	High	High		3.49658	4.11018		High	High	High	3.87597	3.5133	3.06742	High	High	Low	3.16571	3.00083	1.71401	High	High		3.9089	3.61177		0
		VDNALQSGNSQESVTEQDSKDSTYSLSSTLTLSK	16	16	1	A0A087WZW8		3619.71	1.85847			High		Medium	4.77346		3.00196							High			3.459			High	High	High	3.64214	2.93703	3.14814	Medium		Low	3.13478		2.25385	1
		VQWKVDNALQSGNSQESVTEQDSK	5	16	1	A0A087WZW8		2677.3						High			4.3508							High			4.54469															1
		LLIYDASNR	2	6	2	A0A087WZW8;A0N5G5		1064.58						High			2.56479																									0
		DSTYSLSSTLTLSK	6	16	1	A0A087WZW8		1502.78																								Medium			2.06116			Medium			2.31735	0
	A0A087X263	PDZ domain-containing protein MAGIX OS=Homo sapiens GN=MAGIX PE=4 SV=1 - [A0A087X263_HUMAN]	14.62		4.35	14.62	9.09		9.09	3.56
		Sequence	# PSMs	# Proteins	# Protein Groups	Protein Group Accessions	Modifications	MH+ [Da]	XCorr A2	XCorr G2	XCorr M2	B2	H2	N2	XCorr B2	XCorr H2	XCorr N2	C2	I2	O2	XCorr C2	XCorr I2	XCorr O2	D2	J2	P2	XCorr D2	XCorr J2	XCorr P2	E2	K2	Q2	XCorr E2	XCorr K2	XCorr Q2	F2	L2	R2	XCorr F2	XCorr L2	XCorr R2	# Missed Cleavages
		TRGSPEPSPEAAADGPTVSPPER	7	8	1	A0A087X263		2305.09	1.88279	3.04229			Low			1.84974								Low	Low		1.96476	2.7238		Low			2.26274									1
		GGRGPSPLAGPSAR	1	3	1	A0A087X263	N-Term(Acetyl)	1321.72	0.742332																																	1
		RAGATLRLRRK	1	4	1	A0A087X263	N-Term(Acetyl)	1339.82										Low			0.689517																					4
		TGDAADPRGSRGGR	1	3	1	A0A087X263		1372.68																Low			1.32926															2
		LSRALGVRGAAQLAQEMAAGRRR	1	5	1	A0A087X263	N-Term(Acetyl); M17(Oxidation)	2496.33											Low			1.66526																				4
		LSRALGVRGAAQLAQEMAAGRR	1	5	1	A0A087X263		2282.27											Low			1.48429																				3
		RAGATLRLR	1	4	1	A0A087X263		1013.65																							Low			0.834688								2
	A0A087X2B6	Cell cycle and apoptosis regulator protein 2 OS=Homo sapiens GN=CCAR2 PE=1 SV=1 - [A0A087X2B6_HUMAN]	9.19				5.88	9.56	6.62		6.62				4.41	6.62
		Sequence	# PSMs	# Proteins	# Protein Groups	Protein Group Accessions	Modifications	MH+ [Da]	XCorr A2	XCorr G2	XCorr M2	B2	H2	N2	XCorr B2	XCorr H2	XCorr N2	C2	I2	O2	XCorr C2	XCorr I2	XCorr O2	D2	J2	P2	XCorr D2	XCorr J2	XCorr P2	E2	K2	Q2	XCorr E2	XCorr K2	XCorr Q2	F2	L2	R2	XCorr F2	XCorr L2	XCorr R2	# Missed Cleavages
		VYKMLLSLPEKVVSPPEPEKEEAAK	1	1	1	A0A087X2B6	M4(Oxidation)	2827.57	1.47622																																	3
		VVTQNICQYRSLQYSR	1	1	1	A0A087X2B6		1958.01																						Low			1.93948									1
		LEDSEVRSVASNQSEMEFSSLQDMPK	1	1	1	A0A087X2B6	M16(Oxidation); M24(Oxidation)	2975.32																												Low			1.65513			1
		DEAQNEGPATDFVCLVEGGWAFAKPLSSGGEEEEKPRGEASEDLCEMALDPELLLLR	1	1	1	A0A087X2B6		6147.95		4.3395																																1
		MVLAELFLEMLQRDFGYR	3	1	1	A0A087X2B6	N-Term(Acetyl)	2273.19																	Low			1.78601				Low			1.44296							1
		MVLAELFLEMLQRDFGYR	1	1	1	A0A087X2B6	N-Term(Acetyl); M10(Oxidation)	2289.18																													Low			1.30192		1
		DLERILLTLGIR	1	1	1	A0A087X2B6	N-Term(Acetyl)	1453.89																		Low			0.964395													1
	A0A0A0MT36	Protein IGKV6D-21 (Fragment) OS=Homo sapiens GN=IGKV6D-21 PE=4 SV=1 - [A0A0A0MT36_HUMAN]						16.67	16.67	16.67	16.67		16.67		16.67
		Sequence	# PSMs	# Proteins	# Protein Groups	Protein Group Accessions	Modifications	MH+ [Da]	XCorr A2	XCorr G2	XCorr M2	B2	H2	N2	XCorr B2	XCorr H2	XCorr N2	C2	I2	O2	XCorr C2	XCorr I2	XCorr O2	D2	J2	P2	XCorr D2	XCorr J2	XCorr P2	E2	K2	Q2	XCorr E2	XCorr K2	XCorr Q2	F2	L2	R2	XCorr F2	XCorr L2	XCorr R2	# Missed Cleavages
		GEIVLTQSPDFQSVTPKEK	17	1	1	A0A0A0MT36	N-Term(Acetyl)	2145.07		2.4994			Low	Low		2.12543	2.37412		Low			1.81867			Low	Low		1.58852	2.1488		Low			1.74037		Medium	Medium		3.00764	2.71704		1
	A0N5G5	Rheumatoid factor D5 light chain (Fragment) OS=Homo sapiens GN=V<kappa>3 PE=2 SV=1 - [A0N5G5_HUMAN]		6.78	17.8								29.66		6.78
		Sequence	# PSMs	# Proteins	# Protein Groups	Protein Group Accessions	Modifications	MH+ [Da]	XCorr A2	XCorr G2	XCorr M2	B2	H2	N2	XCorr B2	XCorr H2	XCorr N2	C2	I2	O2	XCorr C2	XCorr I2	XCorr O2	D2	J2	P2	XCorr D2	XCorr J2	XCorr P2	E2	K2	Q2	XCorr E2	XCorr K2	XCorr Q2	F2	L2	R2	XCorr F2	XCorr L2	XCorr R2	# Missed Cleavages
		TVAAPSVF	4	1	1	A0N5G5		791.438				Low		Low	0.99057		1.44947									Low			1.22732													0
		ASQSVATYLAWYQHKPGQAPR	2	1	1	A0N5G5		2359.18										Low	Low		1.79091	2.52197																				0
		EIVLTQSPATLSLSPGER	3	2	1	A0N5G5		1898.04						High			3.14539																									0
		LLIYDASNR	2	6	2	A0A087WZW8;A0N5G5		1064.58						High			2.56479																									0
	A2J1M8	Rheumatoid factor RF-IP12 (Fragment) OS=Homo sapiens PE=2 SV=1 - [A2J1M8_HUMAN]											21.05
		Sequence	# PSMs	# Proteins	# Protein Groups	Protein Group Accessions	Modifications	MH+ [Da]	XCorr A2	XCorr G2	XCorr M2	B2	H2	N2	XCorr B2	XCorr H2	XCorr N2	C2	I2	O2	XCorr C2	XCorr I2	XCorr O2	D2	J2	P2	XCorr D2	XCorr J2	XCorr P2	E2	K2	Q2	XCorr E2	XCorr K2	XCorr Q2	F2	L2	R2	XCorr F2	XCorr L2	XCorr R2	# Missed Cleavages
		LVESGGGVVQPGR	3	1	1	A2J1M8		1254.69						High			3.54652																									0
		GRFTLSR	2	45	9	A2KBC6;P01766;P01876;P01857;A2J1N6;A2J1N7;A2J1N5;P01871;A2J1M8		836.482						Low			1.29937																									1
	A2J1N5	Rheumatoid factor RF-ET6 (Fragment) OS=Homo sapiens PE=2 SV=1 - [A2J1N5_HUMAN]	21.28			21.28							20.21		12.77
		Sequence	# PSMs	# Proteins	# Protein Groups	Protein Group Accessions	Modifications	MH+ [Da]	XCorr A2	XCorr G2	XCorr M2	B2	H2	N2	XCorr B2	XCorr H2	XCorr N2	C2	I2	O2	XCorr C2	XCorr I2	XCorr O2	D2	J2	P2	XCorr D2	XCorr J2	XCorr P2	E2	K2	Q2	XCorr E2	XCorr K2	XCorr Q2	F2	L2	R2	XCorr F2	XCorr L2	XCorr R2	# Missed Cleavages
		FTISRDNSKNTLYLQMDSLR	3	1	1	A2J1N5	N-Term(Acetyl); M16(Oxidation)	2460.21	2.25436										Low			1.70715		Low			2.18497															2
		VESGGGVVQPGR	5	1	1	A2J1N5		1141.61						High			2.69088									High			2.9935													0
		GRFTISR	2	45	9	A2KBC6;P01766;P01876;P01857;A2J1N6;A2J1N7;A2J1N5;P01871;A2J1M8		836.482						Low			1.29937																									1
	A2J1N6	Rheumatoid factor RF-ET9 (Fragment) OS=Homo sapiens PE=2 SV=1 - [A2J1N6_HUMAN]											20		13.91
		Sequence	# PSMs	# Proteins	# Protein Groups	Protein Group Accessions	Modifications	MH+ [Da]	XCorr A2	XCorr G2	XCorr M2	B2	H2	N2	XCorr B2	XCorr H2	XCorr N2	C2	I2	O2	XCorr C2	XCorr I2	XCorr O2	D2	J2	P2	XCorr D2	XCorr J2	XCorr P2	E2	K2	Q2	XCorr E2	XCorr K2	XCorr Q2	F2	L2	R2	XCorr F2	XCorr L2	XCorr R2	# Missed Cleavages
		LVESGGGLVKPGGSLR	4	1	1	A2J1N6		1525.85						High			3.14511									High			2.96466													0
		GRFTISR	2	45	9	A2KBC6;P01766;P01876;P01857;A2J1N6;A2J1N7;A2J1N5;P01871;A2J1M8		836.482						Low			1.29937																									1
	A2J1N7	Rheumatoid factor RF-ET10 (Fragment) OS=Homo sapiens PE=2 SV=1 - [A2J1N7_HUMAN]											22.92		15.63
		Sequence	# PSMs	# Proteins	# Protein Groups	Protein Group Accessions	Modifications	MH+ [Da]	XCorr A2	XCorr G2	XCorr M2	B2	H2	N2	XCorr B2	XCorr H2	XCorr N2	C2	I2	O2	XCorr C2	XCorr I2	XCorr O2	D2	J2	P2	XCorr D2	XCorr J2	XCorr P2	E2	K2	Q2	XCorr E2	XCorr K2	XCorr Q2	F2	L2	R2	XCorr F2	XCorr L2	XCorr R2	# Missed Cleavages
		VESGGGLVKPGGSLR	4	1	1	A2J1N7		1412.76						High			2.66113									High			3.23634													0
		GRFTISR	2	45	9	A2KBC6;P01766;P01876;P01857;A2J1N6;A2J1N7;A2J1N5;P01871;A2J1M8		836.482						Low			1.29937																									1
	A2KBC6	Anti-FactorVIII scFv (Fragment) OS=Homo sapiens PE=2 SV=1 - [A2KBC6_HUMAN]							9.66				15.55		3.78
		Sequence	# PSMs	# Proteins	# Protein Groups	Protein Group Accessions	Modifications	MH+ [Da]	XCorr A2	XCorr G2	XCorr M2	B2	H2	N2	XCorr B2	XCorr H2	XCorr N2	C2	I2	O2	XCorr C2	XCorr I2	XCorr O2	D2	J2	P2	XCorr D2	XCorr J2	XCorr P2	E2	K2	Q2	XCorr E2	XCorr K2	XCorr Q2	F2	L2	R2	XCorr F2	XCorr L2	XCorr R2	# Missed Cleavages
		FTISRDNSKNTLYLQMNSLR	1	14	3	P01766;A2KBC6;P01857	N-Term(Acetyl); M16(Oxidation)	2459.22											Low			1.94035																				2
		ATGIPDRFSGSGSGTDFTLTISR	1	18	3	P01623;A0A087WZW8;A2KBC6		2343.18																	Low			1.68654														1
		EVQLLESGGGLVQPGGSLR	3	15	1	A2KBC6		1896.04						High			3.88292																									0
		TFGQGTKVEIK	2	2	2	P01623;A2KBC6		1207.68						Low			1.57759																									1
		GRFTISR	2	45	9	A2KBC6;P01766;P01876;P01857;A2J1N6;A2J1N7;A2J1N5;P01871;A2J1M8		836.482						Low			1.29937																									1
		LLIYGASSR	1	15	3	P01623;A2KBC6;A0A087WZW8		979.575																		Low			0.803665													0
	A4D1F3	Similar to Six transmembrane epithelial antigen of prostate OS=Homo sapiens GN=LOC392745 PE=4 SV=1 - [A4D1F3_HUMAN]	12.14			12.14	2.47		4.94	15.64	4.94					3.5	3.5
		Sequence	# PSMs	# Proteins	# Protein Groups	Protein Group Accessions	Modifications	MH+ [Da]	XCorr A2	XCorr G2	XCorr M2	B2	H2	N2	XCorr B2	XCorr H2	XCorr N2	C2	I2	O2	XCorr C2	XCorr I2	XCorr O2	D2	J2	P2	XCorr D2	XCorr J2	XCorr P2	E2	K2	Q2	XCorr E2	XCorr K2	XCorr Q2	F2	L2	R2	XCorr F2	XCorr L2	XCorr R2	# Missed Cleavages
		FGATSWCQSHLHTAWSKGIARVPWIQFLPEASSPRAPPSHSQQEEAAMNMKDVPEPCGR	6	1	1	A4D1F3	N-Term(Acetyl)	6584.14	2.89235				High			4.49096								Low			2.7187				Low			2.26529								4
		SPTGEKAKAGSR	1	1	1	A4D1F3	N-Term(Acetyl)	1230.64																						Low			1.67806									2
		VPWIQFLPEASSPRAPPSHSQQEEAAMNMKDVPEPCGRGAPAGGAGR	2	1	1	A4D1F3	N-Term(Acetyl); M29(Oxidation)	4969.36		2.53259																																3
		QFGLLSFFFAVLHAIYSLSYPMRR	2	1	1	A4D1F3	M22(Oxidation)	2879.45																	Low			2.14642									Low			2.0213		1
		SGWLKPYYFIELMESRK	3	1	1	A4D1F3	M13(Oxidation)	2163.08																							Low	Low		1.52861	1.72723			Low			1.53823	1
	A6N6J7	JARID1C protein OS=Homo sapiens GN=JARID1C PE=2 SV=1 - [A6N6J7_HUMAN]	1.67	4.38	1.11	0.9	1.11	2.36	7.01	4.38	1.6		1.11		2.15
		Sequence	# PSMs	# Proteins	# Protein Groups	Protein Group Accessions	Modifications	MH+ [Da]	XCorr A2	XCorr G2	XCorr M2	B2	H2	N2	XCorr B2	XCorr H2	XCorr N2	C2	I2	O2	XCorr C2	XCorr I2	XCorr O2	D2	J2	P2	XCorr D2	XCorr J2	XCorr P2	E2	K2	Q2	XCorr E2	XCorr K2	XCorr Q2	F2	L2	R2	XCorr F2	XCorr L2	XCorr R2	# Missed Cleavages
		SGICKIRPPADWQPPFAVEVDNFR	2	5	1	A6N6J7		2742.42	2.0963																Low			1.83515														1
		AFLDQMNNLPCAMHQIGDVKGVLEQVEAYQAEAR	3	6	1	A6N6J7	M13(Oxidation)	3804.82				Low			2.5879																					Medium			3.59798			1
		LLLCDGCDDNYHIFCLLPPLPEIPKGVWR	1	6	1	A6N6J7	N-Term(Acetyl)	3381.74				Low			1.21629																											1
		RPRLETILALLVALQR	1	6	1	A6N6J7	N-Term(Acetyl)	1904.16										Low			1.22833																					1
		QKHPPATLEAIIR	1	6	1	A6N6J7		1473.88																Low			0.980933															1
		ARQALASEDVTALLGR	1	6	1	A6N6J7		1670.95																						Low			1.35388									1
		RTNSAKPSPLASSSTASSTTSICVCGQVLAGAGRLQCDLCQDWFHGR	2	1	1	A6N6J7	N-Term(Acetyl)	4909.35					Low			1.84138									Low			2.05871														2
		EMFIMVQEERRLRKALLEK	1	6	1	A6N6J7	N-Term(Acetyl)	2461.37											Low			1.69385																				4
		VALEVEDGRKRSLEELR	1	6	1	A6N6J7		1999.06																	Low			1.10104														3
		RSRWMEKELGLYK	1	6	1	A6N6J7	N-Term(Acetyl)	1737.92																	Low			0.903378														3
		LNYPPGKNIGSLLRSHYER	2	6	1	A6N6J7	N-Term(Acetyl)	2256.16																							Low			1.58074								2
		MAACPEKLDLNLAAAVHK	1	6	1	A6N6J7		1895.01																							Low			1.4938								1
		EYKPHSIPLRQSVQPSKFNSYGRRAK	1	6	1	A6N6J7		3073.63																							Low			1.26307								4
		EYKPHSIPLRQSVQPSKFNSYGR	1	6	1	A6N6J7	N-Term(Acetyl)	2760.38																													Low			1.70217		2
		LKVRAESFDTWANKVR	1	6	1	A6N6J7	N-Term(Acetyl)	1962.04						Low			1.2193																									3
		MMGLGLMAK	1	6	1	A6N6J7	N-Term(Acetyl)	993.476																		Low			1.14865													0
		RPRLETILALLVALQRLPVR	1	6	1	A6N6J7	N-Term(Acetyl)	2369.46																		Low			0.857804													2
		SRRPRLETILALLVALQRLPVR	1	6	1	A6N6J7	N-Term(Acetyl)	2612.59																		Low			0.198628													3
	A6NDN3	Putative golgin subfamily A member 6B OS=Homo sapiens GN=GOLGA6B PE=5 SV=3 - [GOG6B_HUMAN]			1.01	1.88				1.59			2.16	10.82
		Sequence	# PSMs	# Proteins	# Protein Groups	Protein Group Accessions	Modifications	MH+ [Da]	XCorr A2	XCorr G2	XCorr M2	B2	H2	N2	XCorr B2	XCorr H2	XCorr N2	C2	I2	O2	XCorr C2	XCorr I2	XCorr O2	D2	J2	P2	XCorr D2	XCorr J2	XCorr P2	E2	K2	Q2	XCorr E2	XCorr K2	XCorr Q2	F2	L2	R2	XCorr F2	XCorr L2	XCorr R2	# Missed Cleavages
		LAAAKKK	1	4	1	A6NDN3		729.506										Low			0.659588																					2
		SPGIPAGAKTKKK	3	4	1	A6NDN3	N-Term(Acetyl)	1324.8					Low			1.12215			Low			1.15312		Low			1.45731															3
		EATSSFMDLPKEK	1	4	1	A6NDN3		1482.73		1.58236																																1
		VREQERLCEQNER	1	4	1	A6NDN3		1688.79		1.4389																																2
		RAARHFEEESK	1	4	1	A6NDN3		1359.67		1.36653																																2
		QNKLAAAKKK	1	4	1	A6NDN3		1099.68					Low			1.33202																										3
		LQQTIKER	1	3	1	A6NDN3		1015.6					Low			1.06688																										1
		NQMAKPPSLAPPAVTSVVEQLQDEAKHLR	1	1	1	A6NDN3	M3(Oxidation)	3170.63											Low			0.367334																				1
		TLQEQGERLRK	1	4	1	A6NDN3		1357.73																							Low			1.37387								2
		VREQERLCEQNERLR	1	4	1	A6NDN3	N-Term(Acetyl)	2000.02						Low			1.47102																									3
		ELGFVQPSGVTDGMRESFTVYESQGAVPNTR	1	4	1	A6NDN3	M14(Oxidation)	3374.56												Medium			3.36014																			1
		NQMAKPPSLAPPAVTSVVEQLQDEAKHLRQEVEGLEGK	1	1	1	A6NDN3	M3(Oxidation)	4140.22												Low			1.62358																			2
		SLSELK	1	4	1	A6NDN3		676.386												Low			1.00984																			0
	A6NI74	Enolase-like protein ENO4 OS=Homo sapiens GN=ENO4 PE=4 SV=1 - [A6NI74_HUMAN]		2.48					2.48		2.48		9.09			14.6	5.51
		Sequence	# PSMs	# Proteins	# Protein Groups	Protein Group Accessions	Modifications	MH+ [Da]	XCorr A2	XCorr G2	XCorr M2	B2	H2	N2	XCorr B2	XCorr H2	XCorr N2	C2	I2	O2	XCorr C2	XCorr I2	XCorr O2	D2	J2	P2	XCorr D2	XCorr J2	XCorr P2	E2	K2	Q2	XCorr E2	XCorr K2	XCorr Q2	F2	L2	R2	XCorr F2	XCorr L2	XCorr R2	# Missed Cleavages
		LGGLSRGER	1	2	1	A6NI74	N-Term(Acetyl)	986.53				Low			0.913347																											1
		FIKLGGLSR	4	2	1	A6NI74	N-Term(Acetyl)	1032.61					Low			1.48616									Low			1.66848									Low			1.74848		1
		GKYEVIMGTYKNAAEMVDLYVDLINKYPSIIALIDPFR	1	2	1	A6NI74	N-Term(Acetyl); M7(Oxidation)	4421.36											Low			2.5437																				3
		GERVTKYNRLLTIEEELVQNGTLATSSSSCDAR	1	1	1	A6NI74	N-Term(Acetyl)	3682.83						Low			0.244667																									3
		MAIGAVSLAVAKACAMLLNKPLYLNIALLKHNQEQPTTLSMPLLMVSLVSCGK	1	1	1	A6NI74		5608.1																								Low			0.232668							2
		IIEMPSPPKAETKKGHDGSK	1	2	1	A6NI74	M4(Oxidation)	2166.09																														Medium			2.51966	3
	A6NKT7	RanBP2-like and GRIP domain-containing protein 3 OS=Homo sapiens GN=RGPD3 PE=2 SV=2 - [RGPD3_HUMAN]	4.32	2.45	1.19	1.82	5.8	3.92	1.82	2.56	2.73	6.26	3.81	4.49	3.58	3.47
		Sequence	# PSMs	# Proteins	# Protein Groups	Protein Group Accessions	Modifications	MH+ [Da]	XCorr A2	XCorr G2	XCorr M2	B2	H2	N2	XCorr B2	XCorr H2	XCorr N2	C2	I2	O2	XCorr C2	XCorr I2	XCorr O2	D2	J2	P2	XCorr D2	XCorr J2	XCorr P2	E2	K2	Q2	XCorr E2	XCorr K2	XCorr Q2	F2	L2	R2	XCorr F2	XCorr L2	XCorr R2	# Missed Cleavages
		SEKPLENDTGLQAQDISGRKK	10	1	1	A6NKT7		2314.2	2.50772	2.12367		Low			2.32767			Low	Low		1.95906	2.15374		Low	Low		1.52524	2.36341				Low			1.6111	Low	Low		2.41969	2.39026		2
		TEDSDDIHFEPVVQMPEK	9	1	1	A6NKT7	M15(Oxidation)	2131.95	1.64232				Low			0.932962										Low			1.12788	Low	Low	Low	1.23853	0.927128	1.07281							0
		CLQKMGSGLNSFYDQREYIGRSVHYWK	2	1	1	A6NKT7	N-Term(Acetyl)	3307.63	1.61467																						Low			1.83217								3
		ILMRRDQVLK	1	1	1	A6NKT7	M3(Oxidation)	1287.75	1.55907																																	2
		LKEQLLDCEGEDGWNK	1	1	1	A6NKT7	N-Term(Acetyl)	1918.89				Low			1.73828																											1
		LSSTTK	1	1	1	A6NKT7		636.359				Low			0.424655																											0
		TPELAEEFKQK	3	1	1	A6NKT7		1319.66		1.50654														Low	Low		1.52885	1.21751														1
		NEVNGKVRMLMQREQVLK	10	1	1	A6NKT7	N-Term(Acetyl); M11(Oxidation)	2230.16			2.70563								Low	Low		2.38467	2.24146							Low			2.12299			Low			2.61491			3
		AVECYRRSVELNPTQK	1	1	1	A6NKT7		1892.98																						Low			1.63502									2
		HSTPSPTKYSLSPSKSYKYSPK	3	1	1	A6NKT7	N-Term(Acetyl)	2512.27			1.58851																			Low		Low	1.53753		1.2901							3
		MANKANTSGDFEKDDDAYK	2	1	1	A6NKT7	N-Term(Acetyl)	2161.9			1.52829																			Low			1.13357									2
		LAAVAQGEE	9	1	1	A6NKT7	N-Term(Acetyl)	929.453						Low			0.644322		Low	Low		0.682639	0.83323			Low			1.46899	Low			0.587506			Low	Low		0.900213	0.76437		0
		KTRGYLIKILDDSDSNLSVVK	1	1	1	A6NKT7	N-Term(Acetyl)	2406.31																												Low			1.68066			3
		EIEATNAVLMEQIKLLKSEIR	1	1	1	A6NKT7	N-Term(Acetyl); M10(Oxidation)	2486.4		1.17837																																2
		GIGDIK	3	1	1	A6NKT7		602.352			1.16798		Low			1.02191				Low			0.895569																			0
		ILKNEVNGKVR	5	1	1	A6NKT7		1269.78			1.31837		Low			0.759119										Low			1.31642													2
		NSDIEQSSDSK	1	1	1	A6NKT7		1209.52											Low			0.554966																				0
		SEKPLENDTGLQAQDISGRK	1	1	1	A6NKT7		2186.15																	Low			1.93965														1
		AEDIANDALSPEEQEECK	1	1	1	A6NKT7	N-Term(Acetyl)	2032.83																													Low			0.726366		0
		LFSSQYGK	2	1	1	A6NKT7		929.465			1.02669			Low			1.24137																									0
		AVPGNSAK	2	1	1	A6NKT7	N-Term(Acetyl)	785.422			1.01578															Low			0.921329													0
		QDFLKVVVETFANK	1	1	1	A6NKT7	N-Term(Acetyl)	1679.93			0.967188																															1
		LFPGSPAIYKLK	1	1	1	A6NKT7		1333.81			0.225675																															1
		MSCSKAYGERYVASVQGSAPSPRK	1	1	1	A6NKT7	N-Term(Acetyl)	2601.27						Low			1.49993																									3
		GEAGQNLLEMMACDR	1	1	1	A6NKT7	M10(Oxidation); M11(Oxidation)	1669.73						Low			1.28693																									0
		ERGLGNLKILK	1	1	1	A6NKT7	N-Term(Acetyl)	1282.77						Low			1.14362																									2
		SGLKDFK	1	1	1	A6NKT7		794.442												Low			1.15163																			1
		KNLFHFDESTTGSNFSFKSALSLSKSPAK	1	1	1	A6NKT7		3175.62												Low			1.11921																			3
		MSCSKAYGER	1	1	1	A6NKT7	N-Term(Acetyl)	1173.5												Low			0.897966																			1
		AAKLFPGSPAIYKLK	1	1	1	A6NKT7		1603.98																		Low			0.890298													2
		AVPGNSAKLR	1	1	1	A6NKT7	N-Term(Acetyl)	1054.6																		Low			0.866246													1
	A8E632	Uncharacterized protein (Fragment) OS=Homo sapiens PE=2 SV=1 - [A8E632_HUMAN]	16.67		10.57	8.94		25.61	8.94	6.5	6.5		3.25
		Sequence	# PSMs	# Proteins	# Protein Groups	Protein Group Accessions	Modifications	MH+ [Da]	XCorr A2	XCorr G2	XCorr M2	B2	H2	N2	XCorr B2	XCorr H2	XCorr N2	C2	I2	O2	XCorr C2	XCorr I2	XCorr O2	D2	J2	P2	XCorr D2	XCorr J2	XCorr P2	E2	K2	Q2	XCorr E2	XCorr K2	XCorr Q2	F2	L2	R2	XCorr F2	XCorr L2	XCorr R2	# Missed Cleavages
		QIPGGSLGSVLLPAAR	13	1	1	A8E632		1535.87	2.70163	1.44359								Low	Low		2.35733	2.39569									Low			1.17034		Low	Low		1.71716	2.33139		0
		EDVAMAKREILSAAEHFSMIRASR	1	1	1	A8E632	N-Term(Acetyl)	2760.37	1.96433																																	3
		KEDVAMAKREILSAAEHFSMIR	3	1	1	A8E632		2532.28	1.70388															Low	Low		2.21777	2.1661														3
		TGNYIELNAK	1	1	1	A8E632		1122.6										Low			1.1405																					0
		EPVFEVTGMPENVDRAREEIEMHIAMR	1	1	1	A8E632	N-Term(Acetyl); M26(Oxidation)	3243.49																												Low			1.96444			2
		EDVAMAK	1	1	1	A8E632		763.366																												Low			1.36457			0
		GEEPIFVVTGRKEDVAMAKR	1	1	1	A8E632	N-Term(Acetyl); M17(Oxidation)	2290.17																												Low			1.18016			3
		IKALRAKTNTYIK	1	1	1	A8E632	N-Term(Acetyl)	1561.92											Low			1.52943																				3
		KEDVAMAK	3	1	1	A8E632	N-Term(Acetyl)	933.462						Low			1.49767																									1
	A8K2H9	cDNA FLJ78503, highly similar to Homo sapiens keratin 13 (KRT13), transcript variant 1, mRNA OS=Homo sapiens PE=2 SV=1 - [A8K2H9_HUMAN]	15.28	7.21	12.01	13.32	9.83	15.72	15.28	11.35	15.5		13.97		2.62	2.62	8.08
		Sequence	# PSMs	# Proteins	# Protein Groups	Protein Group Accessions	Modifications	MH+ [Da]	XCorr A2	XCorr G2	XCorr M2	B2	H2	N2	XCorr B2	XCorr H2	XCorr N2	C2	I2	O2	XCorr C2	XCorr I2	XCorr O2	D2	J2	P2	XCorr D2	XCorr J2	XCorr P2	E2	K2	Q2	XCorr E2	XCorr K2	XCorr Q2	F2	L2	R2	XCorr F2	XCorr L2	XCorr R2	# Missed Cleavages
		ALEEANADLEVK	30	15	3	A8K2H9;P02533;P08779		1301.66	3.95882	3.61447		High			3.52104			High	High		3.71214	3.3905		High	Low	High	3.77425	2.40301	2.70796	High	High	High	4.27169	2.64662	2.67621	High	Low		3.88993	2.60071		0
		QSVEADINGLR	11	9	2	P13645;A8K2H9		1201.62	2.55315	2.02358		Medium			2.85836			Medium			2.72211			Medium	Low		3.00086	1.98941		Medium			3.05757			Low			2.23789			0
		VLDELTLSKTDLEMQIESLNEELAYMKK	5	8	1	A8K2H9		3283.71	2.15309															Low	Low		2.16516	1.79029			Low			2.36286								2
		LKYDNELALR	12	1	1	A8K2H9		1234.69	1.97719			Low	Low		2.35244	1.10315			Low			2.52957		Low	Low		2.12998	1.9228		Low	Low		2.3046	1.07986		Low			2.01318			1
		ITMQNLNDR	1	11	4	P13645;P02533;P08779;A8K2H9		1104.56	1.71212																																	0
		VLAEMREQYEAMAER	19	7	1	A8K2H9	M5(Oxidation); M12(Oxidation)	1857.87										Medium	Low		3.33606	2.98697														High	High		3.95961	3.95876		1
		ITMQNLNDR	1	11	4	A8K2H9;P02533;P08779;P13645	M3(Oxidation)	1120.55										Low			2.23941																					0
		YDNELALR	4	1	1	A8K2H9		993.502										Low			1.2645									Low			1.10904			Low	Low		1.09786	1.32917		0
		TRLEQEIATYR	2	18	3	A8K2H9;P02533;P08779		1379.73																						High			3.90534									1
		QSVEADINGLRR	6	8	2	P13645;A8K2H9		1357.72						Low			0.99678		Low			1.74666								Low			1.92044				Low			1.32448		1
		TEITELMRTLQGLEIELQSQLSMK	4	1	1	A8K2H9	N-Term(Acetyl); M23(Oxidation)	2849.44											Low			2.39709														Low	Low		2.73478	2.12048		1
		DAEEWFHAK	1	4	1	A8K2H9		1132.51																	Medium			2.62313														0
		ALEEANADLEVKIR	1	11	3	A8K2H9;P02533;P08779		1570.85																							Low			1.6713								1
		VLAEMREQYEAMAER	2	7	1	A8K2H9		1825.88						Medium			2.86223																									1
		RDAEEWFHAKSAELNKEVSTNTAMIQTSKTEITELMR	1	1	1	A8K2H9	N-Term(Acetyl); M36(Oxidation)	4353.09						Low			2.40953																									4
		NHEEEMKEFSNQVVGQVNVEMDATPGIDLTRVLAEMR	1	7	1	A8K2H9	M21(Oxidation)	4232.08																														Low			0.245195	2
	A8K3Y5	cDNA FLJ78186 OS=Homo sapiens PE=2 SV=1 - [A8K3Y5_HUMAN]		9.23	4.49	4.49	11.35		4.49	1.58	3.17		6.07		1.58	5.28
		Sequence	# PSMs	# Proteins	# Protein Groups	Protein Group Accessions	Modifications	MH+ [Da]	XCorr A2	XCorr G2	XCorr M2	B2	H2	N2	XCorr B2	XCorr H2	XCorr N2	C2	I2	O2	XCorr C2	XCorr I2	XCorr O2	D2	J2	P2	XCorr D2	XCorr J2	XCorr P2	E2	K2	Q2	XCorr E2	XCorr K2	XCorr Q2	F2	L2	R2	XCorr F2	XCorr L2	XCorr R2	# Missed Cleavages
		VKDAVEQQGEVK	4	1	1	A8K3Y5		1329.73				Low			2.17472															Low			2.09839									1
		QRKDSASEEEARVGAGK	2	1	1	A8K3Y5		1817.91				Low			2.15595			Low			2.1188																					3
		RSKKKK	1	1	1	A8K3Y5		774.521				Low			0.495421																											4
		KDSASEEEARVGAGKRK	11	1	1	A8K3Y5		1817.93		3.03482				Low			1.89055		Medium			3.04327		Medium	Medium		2.9694	2.77182		Low			2.45639									4
		DSASEEEARVGAGKR	1	1	1	A8K3Y5		1561.76																						Low			1.65448									2
		MVFFTCNACGESVK	1	1	1	A8K3Y5		1535.65																						Low			0.955249									0
		AKFQNWMKNSLK	2	1	1	A8K3Y5	N-Term(Acetyl)	1536.77		1.31007																											Low			2.23673		2
		CISEDQKYGGK	1	1	1	A8K3Y5	N-Term(Acetyl)	1269.6		0.736496																																1
		ERKEER	6	1	1	A8K3Y5		846.449					Low	Low		1.09471	0.965878									Low			0.981827		Low			0.667602								2
		MVFFTCNACGESVKKIQVEK	1	1	1	A8K3Y5	M1(Oxidation)	2277.06																								Low			1.79437							2
	A8K7T4	cDNA FLJ75774, highly similar to Homo sapiens lectin, mannose-binding 2 (LMAN2), mRNA OS=Homo sapiens PE=2 SV=1 - [A8K7T4_HUMAN]	37.92	41.85	19.66	37.92	40.45	19.66	37.92	37.92	19.66				2.81	7.3	10.11
		Sequence	# PSMs	# Proteins	# Protein Groups	Protein Group Accessions	Modifications	MH+ [Da]	XCorr A2	XCorr G2	XCorr M2	B2	H2	N2	XCorr B2	XCorr H2	XCorr N2	C2	I2	O2	XCorr C2	XCorr I2	XCorr O2	D2	J2	P2	XCorr D2	XCorr J2	XCorr P2	E2	K2	Q2	XCorr E2	XCorr K2	XCorr Q2	F2	L2	R2	XCorr F2	XCorr L2	XCorr R2	# Missed Cleavages
		LPTGYYFGASAGTGDLSDNHDIISMK	43	5	1	A8K7T4		2730.27	6.52913	6.58105		High	High		6.25594	4.88282								High	High		6.1567	6.61089		High	High	High	6.34347	5.24068	4.95361			High			3.74123	0
		DRLVPGPVFGSKDNFHGLAIFLDTYPNDETTER	37	5	1	A8K7T4		3720.87	5.06261	5.23655		High	Low		5.07283	3.01922		High	High		4.83081	5.49686		High	High		5.16441	5.24821		High	High		5.51212	3.68915		High	High		5.43882	5.40485		2
		DNFHGLAIFLDTYPNDETTER	46	5	1	A8K7T4		2468.13	4.43128	4.21534		High	High		4.62064	3.71134		High	High		4.01124	4.8647		High	High		3.78079	3.15902		High	High		4.24741	3.18708		High	High		5.14427	4.37001		0
		LVPGPVFGSKDNFHGLAIFLDTYPNDETTER	60	5	1	A8K7T4		3449.74	4.11654	4.5148		High	High		3.63774	2.92778		High	High		3.75909	3.81236		High	High		3.9912	4.04952		High	High		3.75715	2.95971		High	High		4.46002	3.99251		1
		EHSLIKPYQGVGSSSMPLWDFQGSTMLTSQYVR	11	5	1	A8K7T4		3729.84	4.10739	3.85626														High	High		3.58032	3.93957		Medium			3.66884									0
		LFQLMVEHTPDEESIDWTK	24	5	1	A8K7T4		2318.1	4.00254	4.3235		High			3.61319									High	High		4.71423	4.1508		High	High		3.97644	2.85151								0
		NRDHDTFLAVR	118	6	1	A8K7T4		1343.69	3.79925	3.19721		Medium	Low		3.16097	2.04584		High	High		3.44347	3.43288		High	High		3.39839	3.53265		High	Low		3.26436	2.25406		Medium	Medium		3.17352	3.38077		1
		DRLVPGPVFGSK	15	6	1	A8K7T4		1271.72	3.48725	3.37055		High	Medium		3.3078	2.33275								High	High		3.2029	3.12791		Medium	High		3.10609	2.50118								1
		NLHGDGIALWYTR	10	7	1	A8K7T4		1515.78	3.43211	3.255		High			3.47196									Low	High		2.56077	2.95044			Low			2.03925								0
		DHDTFLAVR	15	6	1	A8K7T4		1073.54	2.55167	2.32969		Low	Low		1.9847	1.30694		Low	Low		2.26185	2.19252		Low	Low		1.77334	2.27964		Low	Low		2.51043	1.87496		Low	Low		2.34146	2.31013		0
		LPTGYYFGASAGTGDLSDNHDIISMK	42	5	1	A8K7T4	M25(Oxidation)	2746.3				High	High		6.03342	3.60253		High	High		6.91935	7.55192		High	High		5.98637	6.38146		High	High	High	7.09343	4.93912	4.38148	High	High		7.01975	6.69718		0
		EHSLIKPYQGVGSSSMPLWDFQGSTMLTSQYVR	5	5	1	A8K7T4	M16(Oxidation)	3745.8				Low			2.28178									Low			2.38373			Low	Low		1.84063	2.0584								0
		MAAEGWIWRWGWGR	1	5	1	A8K7T4	N-Term(Acetyl)	1803.88				Low			1.58099																											1
		NLHGDGIALWYTRDR	4	7	1	A8K7T4		1786.92																Low	Low		1.92454	2.05516														1
		SPKDNVDDPTGNFRSGPLTGWR	1	3	1	A8K7T4	N-Term(Acetyl)	2458.17																						Low			1.10498									2
		LVPGPVFGSK	2	6	1	A8K7T4		1000.59																		Low			1.05585									Low			0.941212	0
	A8K990	cDNA FLJ78482 OS=Homo sapiens PE=2 SV=1 - [A8K990_HUMAN]		10.85		15.76	12.66			12.02	6.2		7.36			5.04
		Sequence	# PSMs	# Proteins	# Protein Groups	Protein Group Accessions	Modifications	MH+ [Da]	XCorr A2	XCorr G2	XCorr M2	B2	H2	N2	XCorr B2	XCorr H2	XCorr N2	C2	I2	O2	XCorr C2	XCorr I2	XCorr O2	D2	J2	P2	XCorr D2	XCorr J2	XCorr P2	E2	K2	Q2	XCorr E2	XCorr K2	XCorr Q2	F2	L2	R2	XCorr F2	XCorr L2	XCorr R2	# Missed Cleavages
		MNTDDLENSSVTSKQTPQLVVSEDPMMMSAVPSATSLNKAFSINK	1	1	1	A8K990	M1(Oxidation); M26(Oxidation); M27(Oxidation)	4891.28				Low			2.58859																											2
		EFNSMQDRVMLLADSSEDEF	2	1	1	A8K990	M5(Oxidation)	2379.05				Low			1.8457															Low			2.00334									1
		EMLTTNPKTEKFEADTDHR	2	1	1	A8K990	N-Term(Acetyl)	2305.07				Low			1.7673															Low			1.93291									2
		AMLTIAITATPSLTVDEK	2	1	1	A8K990		1874.99						Low			2.21971							Low			2.41426															0
		MNTDDLENSSVTSKQTPQLVVSEDPMMMSAVPSATSLNKAFSINKETQPGQAGLMQTERPGVSTPTESGVPSAEEVFGSSQPERISPESGLAK	2	1	1	A8K990	M1(Oxidation)	9780.65																Low			1.35676				Low			1.54763								4
		VMNRRRRNGFK	1	1	1	A8K990	N-Term(Acetyl); M2(Oxidation)	1491.8																Low			1.07382															4
		YMDNQSLATESQEGVGLGHSPSSYVNTKEMLTTNPKTEK	1	1	1	A8K990	N-Term(Acetyl); M30(Oxidation)	4330.01																						Medium			3.05188									2
		DKAGYMSGMLVPVGVGIAGALFILGALYSIK	1	1	1	A8K990	N-Term(Acetyl); M6(Oxidation); M9(Oxidation)	3185.69																						Low			1.70317									1
		VSIVNLLQSTGDFTESTKENDALFFLETTVSVSVYESEADQLLGNTMK	1	1	1	A8K990	M47(Oxidation)	5286.57																													Low			0.240834		1
		TTSFPGAESTAGSEPGSLTPDKEKPSQMTADNTQAAATK	2	1	1	A8K990	N-Term(Acetyl); M28(Oxidation)	3967.84						Low			1.12439															Low			0.67574							1
	A8K9T9	cDNA FLJ75059, highly similar to Homo sapiens phosphoribosylformylglycinamidine synthase (FGAR amidotransferase) (PFAS), mRNA OS=Homo sapiens PE=2 SV=1 - [A8K9T9_HUMAN]	4.78	2.84	2.62	1.64		2.62	1.57		3.81		0.52			1.79
		Sequence	# PSMs	# Proteins	# Protein Groups	Protein Group Accessions	Modifications	MH+ [Da]	XCorr A2	XCorr G2	XCorr M2	B2	H2	N2	XCorr B2	XCorr H2	XCorr N2	C2	I2	O2	XCorr C2	XCorr I2	XCorr O2	D2	J2	P2	XCorr D2	XCorr J2	XCorr P2	E2	K2	Q2	XCorr E2	XCorr K2	XCorr Q2	F2	L2	R2	XCorr F2	XCorr L2	XCorr R2	# Missed Cleavages
		EWIKPIMFSGGIGSMEADHISKEAPEPGMEVVKVGGPVYR	1	3	1	A8K9T9	M15(Oxidation); M29(Oxidation)	4360.09	2.25398																																	2
		FGEPVLAGFAR	7	3	1	A8K9T9	N-Term(Acetyl)	1205.65	1.62115									Low	Low		1.94907	1.77304		Low	Low		1.75597	1.66952								Low			1.70625			0
		DVKCSGNWMWAAK	1	3	1	A8K9T9	N-Term(Acetyl)	1537.71	1.32583																																	1
		RNGQGDAPPTPLPTPVDLELGWVLGKMPRK	1	1	1	A8K9T9		3239.72				Low			1.49525																											3
		DSLSMAAR	1	3	1	A8K9T9		850.393				Low			0.502157																											0
		YRLSFAHPPSAEVEAIALATLHDR	7	3	1	A8K9T9	N-Term(Acetyl)	2706.35					Low			1.89819		Low			1.9917											High			3.36512	Low			1.9391			1
		VLRLPAVASKR	1	3	1	A8K9T9		1209.76																Low			0.969296															2
		RNGQGDAPPTPLPTPVDLELGWVLGKMPRKEFFLQR	1	1	1	A8K9T9		4060.22					Low			1.60465																										4
		HVVFTAETHNFPTGVCPFSGATTGTGGR	1	3	1	A8K9T9	N-Term(Acetyl)	2890.37					Low			1.21669																										0
		CVAEEERGLR	1	3	1	A8K9T9		1161.58																	Low			1.51654														1
		SVGGLVAQQQCVGPLQTPLADVAVVALSHEELIGAATALGEQPVKSLLDPK	1	3	1	A8K9T9		5117.83																													Low			2.0145		1
		CVAEEER	1	3	1	A8K9T9	N-Term(Acetyl)	877.36						Low			0.65719																									0
	A9IYQ1	Sister chromatid cohesion protein PDS5 homolog B (Fragment) OS=Homo sapiens GN=PDS5B PE=1 SV=1 - [A9IYQ1_HUMAN]	25.17	5.96	5.96		3.97	6.29	6.29		5.96		13.58		8.94	6.29
		Sequence	# PSMs	# Proteins	# Protein Groups	Protein Group Accessions	Modifications	MH+ [Da]	XCorr A2	XCorr G2	XCorr M2	B2	H2	N2	XCorr B2	XCorr H2	XCorr N2	C2	I2	O2	XCorr C2	XCorr I2	XCorr O2	D2	J2	P2	XCorr D2	XCorr J2	XCorr P2	E2	K2	Q2	XCorr E2	XCorr K2	XCorr Q2	F2	L2	R2	XCorr F2	XCorr L2	XCorr R2	# Missed Cleavages
		SDKRDDSDLSELEKPRGR	10	1	1	A9IYQ1	N-Term(Acetyl)	2145.07	2.5852	2.42842		Medium		Low	2.75796		1.41025	Low	High		2.24316	3.29178			Low			2.48401									Low			2.63571		3
		MNEKLYTVCDVAMNIIMSKSTTYSLESPK	1	4	2	Q9NTI5;A9IYQ1	M13(Oxidation); M17(Oxidation)	3328.59	2.0103																																	2
		SDKRDDSDLSELEKPRGRK	11	1	1	A9IYQ1	N-Term(Acetyl)	2273.19	1.68614	1.66348				Low			1.97675								Low	Low		1.82793	1.73128			Low			1.76279	Low			1.72874			4
		IKGRLDSSEMDHSENEDYTMSSPLPGKK	1	4	2	Q9NTI5;A9IYQ1	N-Term(Acetyl)	3193.49	1.55393																																	3
		QSGNTEQKSKSK	1	3	2	Q9NTI5;A9IYQ1		1321.68																						Low			1.46476									2
		GKRGRPPKPLGGGTPKEEPTMKTSK	1	3	2	Q9NTI5;A9IYQ1	M21(Oxidation)	2650.48											Low			1.43694																				4
		RGRPPKPLGGGTPK	1	3	2	Q9NTI5;A9IYQ1	N-Term(Acetyl)	1459.83						Low			1.08319																									1
		QSGNTEQK	4	3	2	Q9NTI5;A9IYQ1	N-Term(Acetyl)	933.423						Low			1.03065									Low			0.951487													0
	B1B5Q3	N-acylsphingosine amidohydrolase 1 (Fragment) OS=Homo sapiens GN=ASAH1 PE=4 SV=1 - [B1B5Q3_HUMAN]	31.51	23.29	23.29	31.51	23.29	23.29	36.07	36.07	23.29
		Sequence	# PSMs	# Proteins	# Protein Groups	Protein Group Accessions	Modifications	MH+ [Da]	XCorr A2	XCorr G2	XCorr M2	B2	H2	N2	XCorr B2	XCorr H2	XCorr N2	C2	I2	O2	XCorr C2	XCorr I2	XCorr O2	D2	J2	P2	XCorr D2	XCorr J2	XCorr P2	E2	K2	Q2	XCorr E2	XCorr K2	XCorr Q2	F2	L2	R2	XCorr F2	XCorr L2	XCorr R2	# Missed Cleavages
		IMQVVDEKLPGLLGNFPGPFEEEMK	19	9	1	B1B5Q3		2817.42	5.51555	2.92355		High	High		5.13254	3.34091								High	High		4.90899	4.66132		High	High		5.86577	3.94661								1
		ASSFAGYVGMLTGFKPGLFSLTLNER	15	14	2	B3KUZ6;B1B5Q3		2763.44	4.19603			High			4.72265									High	High		3.78904	5.25905		High	Low		3.29204	2.25926								0
		FSINGGYLGILEWILGKK	15	16	2	B3KUZ6;B1B5Q3		2008.15	2.51927	2.45606														Medium	Low		3.00596	2.22683			Low			1.87672								1
		IMQVVDEKLPGLLGNFPGPFEEEMK	4	9	1	B1B5Q3	M2(Oxidation)	2833.45				Medium	High		3.07399	2.67127																										1
		IMQVVDEKLPGLLGNFPGPFEEEMK	18	9	1	B1B5Q3	M2(Oxidation); M24(Oxidation)	2849.44										High	High		6.17003	5.82814														High	High		6.47212	5.8781		1
		ASSFAGYVGMLTGFKPGLFSLTLNER	13	14	2	B3KUZ6;B1B5Q3	M10(Oxidation)	2779.45										High	High		3.63825	3.81813								High			3.30348			High	High		4.38593	4.24026		0
		FSINGGYLGILEWILGKKDAMWIGFLTR	5	9	2	B1B5Q3;B3KUZ6		3198.75		2.98333															Low			2.89069			Low			1.76163								2
		DAMWIGFLTR	1	9	2	B3KUZ6;B1B5Q3		1209.62																	Low			2.18896														0
	B2RBD5	cDNA, FLJ95457, highly similar to Homo sapiens tubulin, beta, 4 (TUBB4), mRNA OS=Homo sapiens PE=2 SV=1 - [B2RBD5_HUMAN]											2.67
		Sequence	# PSMs	# Proteins	# Protein Groups	Protein Group Accessions	Modifications	MH+ [Da]	XCorr A2	XCorr G2	XCorr M2	B2	H2	N2	XCorr B2	XCorr H2	XCorr N2	C2	I2	O2	XCorr C2	XCorr I2	XCorr O2	D2	J2	P2	XCorr D2	XCorr J2	XCorr P2	E2	K2	Q2	XCorr E2	XCorr K2	XCorr Q2	F2	L2	R2	XCorr F2	XCorr L2	XCorr R2	# Missed Cleavages
		ECENCDCLQGFQLTHSLGGGTGSGMGTLLISKVREEYPDRIMNTFSVVPSPK	1	1	1	B2RBD5	M42(Oxidation)	5617.61		1.07124																																3
		ISEQFTAMFRR	1	1	1	B2RBD5		1385.7					Low			1.37341																										1
		ISAYYNEASSHK	7	1	1	B2RBD5		1369.64						Medium			2.22976																									0
	B2RXH8	Heterogeneous nuclear ribonucleoprotein C-like 2 OS=Homo sapiens GN=HNRNPCL2 PE=2 SV=1 - [HNRC2_HUMAN]			6.48	9.9	13.31	10.24	9.9		6.48
		Sequence	# PSMs	# Proteins	# Protein Groups	Protein Group Accessions	Modifications	MH+ [Da]	XCorr A2	XCorr G2	XCorr M2	B2	H2	N2	XCorr B2	XCorr H2	XCorr N2	C2	I2	O2	XCorr C2	XCorr I2	XCorr O2	D2	J2	P2	XCorr D2	XCorr J2	XCorr P2	E2	K2	Q2	XCorr E2	XCorr K2	XCorr Q2	F2	L2	R2	XCorr F2	XCorr L2	XCorr R2	# Missed Cleavages
		MIASQVAVINLAAEPKVNR	2	1	1	B2RXH8		2024.12										Low			1.54249																Low			1.342		1
		MASNVTNKMDPHSVNSRVFIGNLNTLVVK	2	1	1	B2RXH8		3185.71																Low	Low		1.30685	1.46441														2
		EKNARAAVAGEDGRMIASQVAVINLAAEPK	2	1	1	B2RXH8		3079.65																						Low			2.75382			Medium			3.08524			3
		SDVEAIFSK	1	1	1	B2RXH8		995.517																						Low			1.3348									0
		SEEEQSSSSMKKDETHVK	1	1	1	B2RXH8		2065.97											Low			1.61778																				2
		MDPHSVNSRVFIGNLNTLVVK	1	1	1	B2RXH8	M1(Oxidation)	2356.29											Low			1.41564																				1
	B3KUJ8	cDNA FLJ40065 fis, clone TESOP2000400, highly similar to CATHEPSIN B (EC 3.4.22.1) OS=Homo sapiens PE=2 SV=1 - [B3KUJ8_HUMAN]	10.87		6.52	10.87		6.52	10.87	6.52	6.52		6.52		5.43	21.01
		Sequence	# PSMs	# Proteins	# Protein Groups	Protein Group Accessions	Modifications	MH+ [Da]	XCorr A2	XCorr G2	XCorr M2	B2	H2	N2	XCorr B2	XCorr H2	XCorr N2	C2	I2	O2	XCorr C2	XCorr I2	XCorr O2	D2	J2	P2	XCorr D2	XCorr J2	XCorr P2	E2	K2	Q2	XCorr E2	XCorr K2	XCorr Q2	F2	L2	R2	XCorr F2	XCorr L2	XCorr R2	# Missed Cleavages
		ILGWGVENGTPYWLVANSWNTDWGDNGFFK	6	6	1	B3KUJ8		3443.65	2.70434	2.4626														Low	High		2.81069	6.77332														0
		SGVYQHVTGEMMGGHAIR	13	7	1	B3KUJ8	M11(Oxidation); M12(Oxidation)	1961.92										High	High		4.54473	4.53038														High	High		4.46975	4.80017		0
		SGVYQHVTGEMMGGHAIR	1	7	1	B3KUJ8		1929.92		4.28069																																0
		SGVYQHVTGEMMGGHAIR	4	7	1	B3KUJ8	M11(Oxidation)	1945.92																							Low			2.22425								0
		SGVYQHVTGEMMGGHAIR	1	7	1	B3KUJ8	N-Term(Acetyl); M11(Oxidation); M12(Oxidation)	2003.88						Low			1.13125																									0
		LFPASCAYLGSVPWR	1	1	1	B3KUJ8		1666.84																		Low			0.935602													0
		HYGYNSYSVSNSEKDIMAEIYKNGPVEGAFSVYSDFLLYKSGVYQHVTGEMMGGHAIR	1	4	1	B3KUJ8	N-Term(Acetyl)	6537.98																								Low			1.38923							3
	B3KUZ6	cDNA FLJ40980 fis, clone UTERU2014464, highly similar to ACID CERAMIDASE (EC 3.5.1.23) OS=Homo sapiens PE=2 SV=1 - [B3KUZ6_HUMAN]	36.07	28.2	28.2	34.1	27.21	27.21	41.31	29.84	40.33				3.61	7.54
		Sequence	# PSMs	# Proteins	# Protein Groups	Protein Group Accessions	Modifications	MH+ [Da]	XCorr A2	XCorr G2	XCorr M2	B2	H2	N2	XCorr B2	XCorr H2	XCorr N2	C2	I2	O2	XCorr C2	XCorr I2	XCorr O2	D2	J2	P2	XCorr D2	XCorr J2	XCorr P2	E2	K2	Q2	XCorr E2	XCorr K2	XCorr Q2	F2	L2	R2	XCorr F2	XCorr L2	XCorr R2	# Missed Cleavages
		ASSFAGYVGMLTGFKPGLFSLTLNER	15	14	2	B3KUZ6;B1B5Q3		2763.44	4.19603			High			4.72265									High	High		3.78904	5.25905		High	Low		3.29204	2.25926								0
		LTVYTTLIDVTKGQFETYLR	24	8	1	B3KUZ6		2361.3	3.89943	2.72014		Medium	High		3.07589	2.76697		High	High		3.50255	3.59763		High	High		3.73989	3.22084		High			3.3302			High	High		4.11412	3.94325		1
		DRKESLDVYELDAK	25	8	1	B3KUZ6		1680.86	3.41156	3.45652		High	Low		3.79106	2.3059		High	High		3.52145	3.87112		High	High		3.42764	3.84094		Medium	Low		2.99633	2.3902		High	High		3.46357	4.391		2
		TSQENISFETMYDVLSTKPVLNK	28	8	1	B3KUZ6		2644.32	3.38509	3.19055		Medium	Low		3.13377	1.73037								High	Low		3.41401	2.5626		High	Low		3.51412	1.96949								0
		ESLDVYELDAK	26	8	1	B3KUZ6		1281.64	2.62498	2.78993		Medium	Medium		2.69743	2.04318		Low	Medium		2.51325	2.99705		Medium	Medium	High	2.69176	2.87405	2.47612	Low	Medium		2.42206	2.27074		Low	Medium		1.88233	2.7252		0
		FSINGGYLGILEWILGKK	15	16	2	B3KUZ6;B1B5Q3		2008.15	2.51927	2.45606														Medium	Low		3.00596	2.22683			Low			1.87672								1
		TPAKMCLNR	1	8	1	B3KUZ6		1033.54	1.35002																																	1
		DRKESLDVYELDAKQGR	8	8	1	B3KUZ6		2022.04		3.32955		High			4.55744			High			4.63973			High	High		3.60128	4.17913									High			3.8927		3
		ASSFAGYVGMLTGFKPGLFSLTLNER	13	14	2	B3KUZ6;B1B5Q3	M10(Oxidation)	2779.45										High	High		3.63825	3.81813								High			3.30348			High	High		4.38593	4.24026		0
		TSQENISFETMYDVLSTKPVLNK	6	8	1	B3KUZ6	M11(Oxidation)	2660.34										Low	Low		2.84343	2.46525										Low			2.01997	High			3.49815			0
		LTVYTTLIDVTK	2	8	1	B3KUZ6		1366.8										Low			1.87293																Low			0.687304		0
		ESLDVYELDAKQGR	2	8	1	B3KUZ6		1622.82										Low			1.54863																Low			1.63068		1
		FSINGGYLGILEWILGKKDAMWIGFLTR	5	9	2	B1B5Q3;B3KUZ6		3198.75		2.98333															Low			2.89069			Low			1.76163								2
		DAMWIGFLTR	1	9	2	B3KUZ6;B1B5Q3		1209.62																	Low			2.18896														0
		WYVVQTNYDRWK	1	8	1	B3KUZ6		1657.83																	Low			1.34652														1
		VIVNSLKNMINTFVPSGKVMQVVDEKLPGLLGNFPGPFEEEMKGIAAVTDIPLGHLIHGR	2	1	1	B3KUZ6	M20(Oxidation)	6482.53																													Low			2.73799		4
	B4DR70	cDNA FLJ58049, highly similar to RNA-binding protein FUS OS=Homo sapiens PE=2 SV=1 - [B4DR70_HUMAN]	3.73	14.45	3.73	3.73	4.66	5.13	3.73		10.72		5.83		12.12
		Sequence	# PSMs	# Proteins	# Protein Groups	Protein Group Accessions	Modifications	MH+ [Da]	XCorr A2	XCorr G2	XCorr M2	B2	H2	N2	XCorr B2	XCorr H2	XCorr N2	C2	I2	O2	XCorr C2	XCorr I2	XCorr O2	D2	J2	P2	XCorr D2	XCorr J2	XCorr P2	E2	K2	Q2	XCorr E2	XCorr K2	XCorr Q2	F2	L2	R2	XCorr F2	XCorr L2	XCorr R2	# Missed Cleavages
		RGGDRGGFGPGKMDSR	14	1	1	B4DR70	N-Term(Acetyl); M13(Oxidation)	1707.79	1.50754			Low			1.95506			Low	Low		1.54156	1.71983		Low	Low		2.02683	1.34141		Low			1.76486			Low	Low		2.14222	1.48143		3
		GEATVSFDDPPSAK	1	1	1	B4DR70	N-Term(Acetyl)	1462.67				Low			1.8976																											0
		GGGNGRGGRGRGGPMGR	1	1	1	B4DR70	N-Term(Acetyl)	1597.78				Low			1.68952																											3
		EFSGNPIKVSFATRR	1	1	1	B4DR70		1708.94				Low			1.63097																											2
		RGGDRGGFGPGKMDSRGEHR	1	1	1	B4DR70	M13(Oxidation)	2145.05																						High			3.2854									4
		GGDRGGFGPGKMDSR	2	1	1	B4DR70		1493.67																												Low	Low		0.965767	1.01275		2
		GGGNGR	52	1	1	B4DR70	N-Term(Acetyl)	559.264					Low	Low		0.669673	0.823333		Low			0.429591				Low			0.604247							Low	Low		0.0240187	0.411798		0
		CPNPTCENMNFSWRNECNQCKAPKPDGPGGGPGGSHMGGNYGDDRR	1	1	1	B4DR70		4907.98											Low			0.832536																				3
		APKPDGPGGGPGGSHMGGNYGDDRRGGDRGGFGPGK	1	1	1	B4DR70		3394.56																													Low			1.7126		3
		GGRGGMGGSDRGGFNK	1	1	1	B4DR70	N-Term(Acetyl); M6(Oxidation)	1567.71						Low			1.40747																									2
		GGGNGRGGR	1	1	1	B4DR70		787.389						Low			0.763784																									1
		CPNPTCENMNFSWRNECNQCKAPKPDGPGGGPGGSHMGGNYGDDRR	1	1	1	B4DR70	N-Term(Acetyl)	4950.01																		Low			0.352251													3
	B4DUS5	cDNA FLJ50692, highly similar to RAD51-associated protein 1 OS=Homo sapiens PE=2 SV=1 - [B4DUS5_HUMAN]	9.01			9.01	28.33	19.31	16.74	9.01			9.01
		Sequence	# PSMs	# Proteins	# Protein Groups	Protein Group Accessions	Modifications	MH+ [Da]	XCorr A2	XCorr G2	XCorr M2	B2	H2	N2	XCorr B2	XCorr H2	XCorr N2	C2	I2	O2	XCorr C2	XCorr I2	XCorr O2	D2	J2	P2	XCorr D2	XCorr J2	XCorr P2	E2	K2	Q2	XCorr E2	XCorr K2	XCorr Q2	F2	L2	R2	XCorr F2	XCorr L2	XCorr R2	# Missed Cleavages
		MNKSPHISNCSVASDYLDLDK	47	1	1	B4DUS5	N-Term(Acetyl)	2379.07	2.88112	2.39553			Low	Low		1.62256	2.3834							Low	Low		2.36799	2.14347		Low	Low		2.3962	2.4681								1
		KILLEGSDGDSANDTEPDFAPGEDSEDDSDFCESEDNDEDFSMRK	2	1	1	B4DUS5		4973																						Low			1.65969			Low			2.51533			2
		VSLSSDTTRKPLEIRSPSAESKKPK	1	1	1	B4DUS5	N-Term(Acetyl)	2783.5		1.76476																																3
		SESQSLPKKVSLSSDTTR	1	1	1	B4DUS5		1950																	Low			1.37613														2
	B4DUV1	Fibulin-1 OS=Homo sapiens PE=2 SV=1 - [B4DUV1_HUMAN]	3.12	3.12	4.68		3.12	3.12	3.12		4.52					4.37
		Sequence	# PSMs	# Proteins	# Protein Groups	Protein Group Accessions	Modifications	MH+ [Da]	XCorr A2	XCorr G2	XCorr M2	B2	H2	N2	XCorr B2	XCorr H2	XCorr N2	C2	I2	O2	XCorr C2	XCorr I2	XCorr O2	D2	J2	P2	XCorr D2	XCorr J2	XCorr P2	E2	K2	Q2	XCorr E2	XCorr K2	XCorr Q2	F2	L2	R2	XCorr F2	XCorr L2	XCorr R2	# Missed Cleavages
		ITYYHLSFPTNIQAPAVVFR	23	3	1	B4DUV1		2337.24	3.14607	3.18006		High	Low		3.99765	1.32571		High	Medium		4.13804	3.08474			High			3.03242		High			4.59318			High	High		4.22417	3.92433		0
		HGTVSSFVAK	1	3	1	B4DUV1		1032.56										Low			2.06828																					0
		GYHLNEEGTR	1	3	1	B4DUV1		1175.56											Low			2.04234																				0
		DLLLTVKMDLSR	1	3	1	B4DUV1	N-Term(Acetyl); M8(Oxidation)	1461.82											Low			1.53083																				1
		LSVDGRSCEDINECSSSPCSQECANVYGSYQCYCR	1	3	1	B4DUV1	N-Term(Acetyl)	3897.46											Low			0.0457036																				1
		RSAATRCER	1	3	1	B4DUV1		1049.51																													Low			0.770251		2
		MGPSSAVPGDSMQLAITGGNEEGFFTTR	1	3	1	B4DUV1		2857.35																								Low			1.82081							0
	B4DVM5	cDNA FLJ60907, highly similar to WD repeat protein 24 OS=Homo sapiens PE=2 SV=1 - [B4DVM5_HUMAN]							6.26	6.26			1.57				2.54
		Sequence	# PSMs	# Proteins	# Protein Groups	Protein Group Accessions	Modifications	MH+ [Da]	XCorr A2	XCorr G2	XCorr M2	B2	H2	N2	XCorr B2	XCorr H2	XCorr N2	C2	I2	O2	XCorr C2	XCorr I2	XCorr O2	D2	J2	P2	XCorr D2	XCorr J2	XCorr P2	E2	K2	Q2	XCorr E2	XCorr K2	XCorr Q2	F2	L2	R2	XCorr F2	XCorr L2	XCorr R2	# Missed Cleavages
		DKMVKVWDMTTHR	4	3	1	B4DVM5	N-Term(Acetyl)	1688.8					Low			1.79566																						Medium			2.6521	2
		RLRPPLRVLLTGHLLGLPGRPRAEPRLVLCPR	3	1	1	B4DVM5	N-Term(Acetyl)	3664.15											Low			1.57213			Low			0.945617			Low			1.25259								4
		CFDLRRK	1	3	1	B4DVM5	N-Term(Acetyl)	979.519											Low			0.576321																				2
		VWDMTTHR	1	3	1	B4DVM5		1045.48						Low			1.03245																									0
	B4DY78	cDNA FLJ59827, highly similar to Homo sapiens translin-associated factor X interacting protein 1 (TSNAXIP1), mRNA OS=Homo sapiens PE=2 SV=1 - [B4DY78_HUMAN]	7.14	20.57	7.14	4.57	7.14	7.14	4.57	7.14	7.14		9.71		14.86	4.57
		Sequence	# PSMs	# Proteins	# Protein Groups	Protein Group Accessions	Modifications	MH+ [Da]	XCorr A2	XCorr G2	XCorr M2	B2	H2	N2	XCorr B2	XCorr H2	XCorr N2	C2	I2	O2	XCorr C2	XCorr I2	XCorr O2	D2	J2	P2	XCorr D2	XCorr J2	XCorr P2	E2	K2	Q2	XCorr E2	XCorr K2	XCorr Q2	F2	L2	R2	XCorr F2	XCorr L2	XCorr R2	# Missed Cleavages
		MSLAQSPGIWGEDPVK	49	1	1	B4DY78	N-Term(Acetyl)	1756.86	2.94328	2.60367		Low	Low	Low	2.16624	1.4641	2.07416	Medium	Low		2.69991	2.35393		Low	Medium	Low	2.52251	2.76932	1.25116	Low	Medium	Low	2.29561	2.19067	1.44074	Medium	Low		2.69875	2.32638		0
		DVVAGGPER	12	1	1	B4DY78	N-Term(Acetyl)	941.461	0.435409			Low	Low	Low	0.494458	0.454751	0.227865	Low	Low		0.473695	0.466273								Low	Low		0.4544	0.449375		Low	Low		0.467155	0.45438		0
		RSENVYVTQKETVAQLLKEMTNADSQNEGLLTMEQFNTVLKSTFPLK	1	1	1	B4DY78	N-Term(Acetyl); M33(Oxidation)	5431.79				Low			0.919295																											4
		STFPLK	1	1	1	B4DY78	N-Term(Acetyl)	734.417					Low			0.922252																										0
		ANFGDVVPR	2	1	1	B4DY78	N-Term(Acetyl)	1016.5						Low			1.00238																									0
		FGPSDAMAWAYTIFENIKIFHSNEVMSQFYAVLMGK	1	1	1	B4DY78	M7(Oxidation); M26(Oxidation); M34(Oxidation)	4191.04																		Low			0.455669													1
	B4DYA4	cDNA FLJ58305, highly similar to Kelch domain-containing protein 3 OS=Homo sapiens PE=2 SV=1 - [B4DYA4_HUMAN]	11.83			3.1	5.63			8.45
		Sequence	# PSMs	# Proteins	# Protein Groups	Protein Group Accessions	Modifications	MH+ [Da]	XCorr A2	XCorr G2	XCorr M2	B2	H2	N2	XCorr B2	XCorr H2	XCorr N2	C2	I2	O2	XCorr C2	XCorr I2	XCorr O2	D2	J2	P2	XCorr D2	XCorr J2	XCorr P2	E2	K2	Q2	XCorr E2	XCorr K2	XCorr Q2	F2	L2	R2	XCorr F2	XCorr L2	XCorr R2	# Missed Cleavages
		DFHSATMLGSHMYVFGGRADRFGPFHSNNEIYCNRIRVFDTR	1	6	1	B4DYA4	M12(Oxidation)	4937.34	2.16786																																	4
		EDWAMKTVSLR	2	1	1	B4DYA4		1335.65					Low			1.38342								Low			2.05621															1
		RDLVSGGSNEGNGKEDWAMK	2	1	1	B4DYA4		2150.03																						Low			2.09961									2
		GPCPRR	1	6	1	B4DYA4		685.356											Low			0.539442																				1
		SHSAFGYNGELYIFGGYNARLNRHFHDLWK	1	6	1	B4DYA4		3569.78																							Medium			2.55808								2
	B4DZI1	cDNA FLJ55616, highly similar to Homo sapiens myosin heavy chain Myr 8 (MYR8), mRNA OS=Homo sapiens PE=2 SV=1 - [B4DZI1_HUMAN]	4.9		2.8	3.5	1.98	2.22		2.1			3.97			2.22
		Sequence	# PSMs	# Proteins	# Protein Groups	Protein Group Accessions	Modifications	MH+ [Da]	XCorr A2	XCorr G2	XCorr M2	B2	H2	N2	XCorr B2	XCorr H2	XCorr N2	C2	I2	O2	XCorr C2	XCorr I2	XCorr O2	D2	J2	P2	XCorr D2	XCorr J2	XCorr P2	E2	K2	Q2	XCorr E2	XCorr K2	XCorr Q2	F2	L2	R2	XCorr F2	XCorr L2	XCorr R2	# Missed Cleavages
		KLQSLLESSNTNAVYSPMKDGNGNVALKDHGTAFTIMHYAGR	4	1	1	B4DZI1	N-Term(Acetyl); M37(Oxidation)	4594.2	2.36563	2.36518																																3
		SEMNAPYHKEKLEVRNMQEEGSKR	1	1	1	B4DZI1	M17(Oxidation)	2906.37										Low			1.47516																					4
		RALNVVGFSSLEVENLFVILAAILHLGDIR	1	1	1	B4DZI1	N-Term(Acetyl)	3320.91																Low			2.02119															1
		DGERGSGKSEASKQIIR	2	1	1	B4DZI1		1817.91		2.78725																				Medium			2.95226									3
		EKKEQSAAERCRLVLQQCK	2	1	1	B4DZI1	N-Term(Acetyl)	2289.18					Low			1.49511																				Low			2.47262			4
		SLMDIIGKLQK	1	1	1	B4DZI1	N-Term(Acetyl)	1287.75		1.25029																																1
		SALLSKKMTASSIIGENK	1	1	1	B4DZI1	M8(Oxidation)	1894.03																							Low			1.14465								2
		SMQTLDIGILDIFGFEEFQKNEFEQLCVNMTNEK	1	1	1	B4DZI1		4010.85						Low			1.64253																									1
		CRLVLQQCKLQGWQMGVRK	1	1	1	B4DZI1		2274.19																								Low			1.57517							3
	B4E3H8	cDNA FLJ54082, highly similar to Multimerin-2 OS=Homo sapiens PE=2 SV=1 - [B4E3H8_HUMAN]		6.08	2.7			3.6		4.62	1.01				2.48
		Sequence	# PSMs	# Proteins	# Protein Groups	Protein Group Accessions	Modifications	MH+ [Da]	XCorr A2	XCorr G2	XCorr M2	B2	H2	N2	XCorr B2	XCorr H2	XCorr N2	C2	I2	O2	XCorr C2	XCorr I2	XCorr O2	D2	J2	P2	XCorr D2	XCorr J2	XCorr P2	E2	K2	Q2	XCorr E2	XCorr K2	XCorr Q2	F2	L2	R2	XCorr F2	XCorr L2	XCorr R2	# Missed Cleavages
		SLSGTAFGGFLMFKT	1	3	1	B4E3H8		1563.79				Medium			2.98099																											1
		LVTLLALCKTEKFLIHSQQPCPQGAPDCQK	1	3	1	B4E3H8	N-Term(Acetyl)	3351.79				Low			1.7536																											2
		EAEPLVDIR	6	3	1	B4E3H8		1041.57				Low			1.66531			Low			1.7215					Low			1.93474		Low			1.24557			Low			1.0934		0
		SLSGTAFGGFLMFKT	1	3	1	B4E3H8	M12(Oxidation)	1579.8										Low			2.36639																					1
		QLDGSSLQALQNAVDAVSLAVDAHKAEGERAR	1	3	1	B4E3H8		3319.74																												Low			2.41252			2
		TPVCTTGQGSGSTATVFAMAELQK	1	3	1	B4E3H8	N-Term(Acetyl)	2427.12					Low			1.41536																										0
		VMYRMAHKPVYQVKQK	1	3	1	B4E3H8	N-Term(Acetyl); M2(Oxidation); M5(Oxidation)	2080.12					Low			1.01139																										2
		ARAATSRLR	1	3	1	B4E3H8		1001.59																							Low			0.865568								2
		ALPGNLTAAVMEANQTGHEFPDR	1	2	1	B4E3H8		2439.17																							Low			0.243667								0
		QQKDLEAPRKRDK	1	3	1	B4E3H8		1611.86																		Low			1.45966													4
		DLEAPRKRDK	1	3	1	B4E3H8		1227.68																		Low			1.42814													3
	B4E3S4	cDNA FLJ56005, highly similar to Elastin OS=Homo sapiens PE=2 SV=1 - [B4E3S4_HUMAN]
		Sequence	# PSMs	# Proteins	# Protein Groups	Protein Group Accessions	Modifications	MH+ [Da]	XCorr A2	XCorr G2	XCorr M2	B2	H2	N2	XCorr B2	XCorr H2	XCorr N2	C2	I2	O2	XCorr C2	XCorr I2	XCorr O2	D2	J2	P2	XCorr D2	XCorr J2	XCorr P2	E2	K2	Q2	XCorr E2	XCorr K2	XCorr Q2	F2	L2	R2	XCorr F2	XCorr L2	XCorr R2	# Missed Cleavages
		AGYPTGTGVGPQAVAAAAAK	1	1	1	B4E3S4		1757.9		2.69689																																0
	B7Z298	cDNA FLJ54347 OS=Homo sapiens PE=2 SV=1 - [B7Z298_HUMAN]		10.49	7.93			2.05	8.7		5.37		3.84
		Sequence	# PSMs	# Proteins	# Protein Groups	Protein Group Accessions	Modifications	MH+ [Da]	XCorr A2	XCorr G2	XCorr M2	B2	H2	N2	XCorr B2	XCorr H2	XCorr N2	C2	I2	O2	XCorr C2	XCorr I2	XCorr O2	D2	J2	P2	XCorr D2	XCorr J2	XCorr P2	E2	K2	Q2	XCorr E2	XCorr K2	XCorr Q2	F2	L2	R2	XCorr F2	XCorr L2	XCorr R2	# Missed Cleavages
		SERNMRDPRMIER	1	1	1	B7Z298	M10(Oxidation)	1705.8				Low			1.41735																											3
		MINKELTAATFMEVIAEDNR	1	1	1	B7Z298	M1(Oxidation); M12(Oxidation)	2328.16				Low			1.36186																											1
		ILSGNLFR	1	1	1	B7Z298		919.526				Low			1.35039																											0
		FHHHKLTLADMDRILSGNLFR	3	1	1	B7Z298	N-Term(Acetyl)	2563.29										Medium			2.96336				Low			1.24144									Low			2.3541		2
		NMRDPRMIER	1	1	1	B7Z298		1317.67										Low			1.50892																					2
		QVEYAVLR	1	1	1	B7Z298		977.559																												Low			1.10788			0
		KHGMGRLTFKNGR	1	1	1	B7Z298		1501.79																	Low			1.24039														3
		GIQNGFGTHTWFLKR	1	1	1	B7Z298	N-Term(Acetyl)	1803.91						Low			1.78126																									1
	B7Z4S4	cDNA FLJ52567, highly similar to Renin receptor OS=Homo sapiens PE=2 SV=1 - [B7Z4S4_HUMAN]	10.69	7.55	14.78			5.66	23.9	7.55	7.55
		Sequence	# PSMs	# Proteins	# Protein Groups	Protein Group Accessions	Modifications	MH+ [Da]	XCorr A2	XCorr G2	XCorr M2	B2	H2	N2	XCorr B2	XCorr H2	XCorr N2	C2	I2	O2	XCorr C2	XCorr I2	XCorr O2	D2	J2	P2	XCorr D2	XCorr J2	XCorr P2	E2	K2	Q2	XCorr E2	XCorr K2	XCorr Q2	F2	L2	R2	XCorr F2	XCorr L2	XCorr R2	# Missed Cleavages
		NNEVDLLFLSELQVLHDISSLLSR	23	6	1	B7Z4S4		2754.5	4.59535	3.03941		High			3.79424			High	Low		3.74842	2.8009			High			3.15554			Low			2.53432			High			3.97014		0
		NGNWPIPGER	5	4	1	B7Z4S4	N-Term(Acetyl)	1181.58	1.72313	1.47621								Low			1.58622																					0
		YGEDSEQFRDASK	2	5	1	B7Z4S4		1531.68										Low			2.35966																					1
		LFQENSVLSSLPLNSLSR	1	6	1	B7Z4S4		2004.1																												Medium			3.18502			0
		MAVFVVLLALVAGVLGNEFSILK	1	3	1	B7Z4S4		2403.37		1.94483																																0
		YNFEYSVVFNMVLWIMIALALAVIITSYNIWNMDPGYDSIIYRMTNQKIRMD	1	4	1	B7Z4S4	N-Term(Acetyl); M51(Oxidation)	6297.15																	Low			1.85329														3
	B7Z5V6	cDNA FLJ57046, highly similar to Lysosomal alpha-glucosidase (EC 3.2.1.20) OS=Homo sapiens PE=2 SV=1 - [B7Z5V6_HUMAN]	24.84	21.43	18.48	28.42	17.08	17.24	30.75	19.25	17.24		3.57		1.55	7.45	2.64
		Sequence	# PSMs	# Proteins	# Protein Groups	Protein Group Accessions	Modifications	MH+ [Da]	XCorr A2	XCorr G2	XCorr M2	B2	H2	N2	XCorr B2	XCorr H2	XCorr N2	C2	I2	O2	XCorr C2	XCorr I2	XCorr O2	D2	J2	P2	XCorr D2	XCorr J2	XCorr P2	E2	K2	Q2	XCorr E2	XCorr K2	XCorr Q2	F2	L2	R2	XCorr F2	XCorr L2	XCorr R2	# Missed Cleavages
		AHFPLDVQWNDLDYMDSR	20	3	2	P10253;B7Z5V6		2222.02	4.76668	4.64382		High			4.44704									High	High		4.8265	4.83648														0
		APSPLYSVEFSEEPFGVIVHR	60	1	1	B7Z5V6		2360.22	4.46076	4.71668		High	High		3.8455	2.84832		High	High		4.38276	4.74727		High	High		4.42673	4.80351		High	High	Low	4.82654	2.96802	1.89846	High	High		4.57913	4.67327		0
		STGGILDVYIFLGPEPK	99	3	2	P10253;B7Z5V6		1805.99	3.79707	4.37341		High	High	Low	3.82233	2.44964	1.76953	High	High		4.04022	4.40629		High	High		3.86209	4.04178		High	High	Medium	3.86603	2.44095	2.26111	High	High	Medium	3.91261	3.91133	2.04332	0
		WGYSSTAITR	27	3	2	P10253;B7Z5V6		1141.58	3.61985	3.26972		Medium	High		3.09496	2.54148								High	High	High	3.54772	3.39521	2.81147	Medium	High	Medium	3.04276	2.74512	2.5303							0
		DLAPTPGANLYGSHPFYLALEDGGSAHGVFLLNSNAMDVVLQPSPALSWR	6	3	2	P10253;B7Z5V6		5265.66	3.43178	1.87844														Low	Low		2.06786	2.12599														0
		YMMIVDPAISSSGPAGSYRPYDEGLRR	18	3	2	P10253;B7Z5V6		2988.46	3.05287	3.03212		Low	Low		1.82804	1.37079								Low	Low		2.21637	2.10521		Low	Low		1.58283	2.05463								1
		RYMMIVDPAISSSGPAGSYRPYDEGLR	3	3	2	P10253;B7Z5V6		2988.46	3.00508																					Low			1.7339									1
		RYEVPLETPR	23	1	1	B7Z5V6		1259.69	2.76694	2.82711		Low	Low		2.43126	1.44108		Medium	Medium		2.99361	2.90614			Low			2.43832		Low	Low		2.46232	1.1138		Medium	Medium		3.04442	3.25749		1
		YMMIVDPAISSSGPAGSYRPYDEGLRR	29	3	2	P10253;B7Z5V6	M2(Oxidation)	3004.43	2.06618			High	Low		3.35324	2.02237														Medium	Low		3.56589	1.9995								1
		ITLWNR	5	4	2	P10253;B7Z5V6		802.464	1.61928			Low			1.37219										Low			1.7579			Low			1.11438								0
		TTPTFFPKDILTLR	7	5	2	P10253;B7Z5V6		1649.92		1.36875		Low			1.93347										Low			1.69538			Low			1.66264								1
		RDFTFNK	5	3	2	P10253;B7Z5V6		927.478				Low			1.91896			Low	Low		2.08304	1.74163														Low	Low		2.20203	2.11152		1
		YEVPLETPR	2	1	1	B7Z5V6		1103.57				Low			1.53674															Low			1.40769									0
		QVVENMTRAHFPLDVQWNDLDYMDSR	1	3	2	P10253;B7Z5V6	M6(Oxidation); M23(Oxidation)	3211.47				Low			0.802575																											1
		DFTFNKDGFRDFPAMVQELHQGGR	11	3	2	P10253;B7Z5V6	M15(Oxidation)	2828.32										High	High		4.79557	3.60965								High			4.35453			High	High		4.53979	4.37534		2
		YMMIVDPAISSSGPAGSYRPYDEGLRR	35	3	2	P10253;B7Z5V6	M2(Oxidation); M3(Oxidation)	3020.46					Low			2.39446		High	High		4.55422	4.51131								High			4.5281			High	High		4.72959	5.18078		1
		LDVMMETENR	9	5	2	P10253;B7Z5V6	M4(Oxidation); M5(Oxidation)	1269.56										Medium	Medium		3.07544	2.78202														Low	Low		2.39837	2.55095		0
		YMMIVDPAISSSGPAGSYRPYDEGLR	5	3	2	P10253;B7Z5V6	M2(Oxidation); M3(Oxidation)	2864.35										Medium			3.0357															High	Medium		3.4504	3.23577		0
		DFTFNKDGFRDFPAMVQELHQGGRR	9	3	2	P10253;B7Z5V6	M15(Oxidation)	2984.42										Low	Low		2.84693	2.22747								Low			3.58043				Low			2.88605		3
		TTPTFFPK	1	5	2	P10253;B7Z5V6		938.508										Low			0.81964																					0
		DFTFNKDGFRDFPAMVQELHQGGR	5	3	2	P10253;B7Z5V6		2812.35		3.81798														High	Medium		3.84141	3.31399														2
		DFPAMVQELHQGGRRYMMIVDPAISSSGPAGSYRPYDEGLRRGVFITNETGQPLIGK	1	3	2	P10253;B7Z5V6	M5(Oxidation); M17(Oxidation)	6297.16																Low			2.32368															4
		RYMMIVDPAISSSGPAGSYRPYDEGLRR	1	3	2	P10253;B7Z5V6	M3(Oxidation); M4(Oxidation)	3176.56																												High			3.83003			2
		AHFPLDVQWNDLDYMDSRR	4	3	2	P10253;B7Z5V6		2378.12		2.90491															Low			2.83633			Low			1.35359								1
		VEREITNGRVPR	1	1	1	B7Z5V6		1425.79											Low			1.46883																				2
		DFTFNK	1	3	2	P10253;B7Z5V6	N-Term(Acetyl)	813.379						Low			1.12635																									0
	C9JVN1	Melanotransferrin (Fragment) OS=Homo sapiens GN=MFI2 PE=4 SV=1 - [C9JVN1_HUMAN]		17.68
		Sequence	# PSMs	# Proteins	# Protein Groups	Protein Group Accessions	Modifications	MH+ [Da]	XCorr A2	XCorr G2	XCorr M2	B2	H2	N2	XCorr B2	XCorr H2	XCorr N2	C2	I2	O2	XCorr C2	XCorr I2	XCorr O2	D2	J2	P2	XCorr D2	XCorr J2	XCorr P2	E2	K2	Q2	XCorr E2	XCorr K2	XCorr Q2	F2	L2	R2	XCorr F2	XCorr L2	XCorr R2	# Missed Cleavages
		WCATSDPEQHKCGNMSEAFREAGIQPSLLCVR	1	1	1	C9JVN1		3563.61				Low			2.01684																											2
		LSVMGCDVLKGPK	1	1	1	C9JVN1	N-Term(Acetyl); M4(Oxidation)	1404.72					Medium			2.106																										1
	E5BBQ0	O6-alkylguanine-DNA alkyltransferase mutant (Fragment) OS=Homo sapiens PE=4 SV=1 - [E5BBQ0_HUMAN]					9.89			9.89
		Sequence	# PSMs	# Proteins	# Protein Groups	Protein Group Accessions	Modifications	MH+ [Da]	XCorr A2	XCorr G2	XCorr M2	B2	H2	N2	XCorr B2	XCorr H2	XCorr N2	C2	I2	O2	XCorr C2	XCorr I2	XCorr O2	D2	J2	P2	XCorr D2	XCorr J2	XCorr P2	E2	K2	Q2	XCorr E2	XCorr K2	XCorr Q2	F2	L2	R2	XCorr F2	XCorr L2	XCorr R2	# Missed Cleavages
		VVQGDLDVGGYEGGLAVK	1	1	1	E5BBQ0	N-Term(Acetyl)	1817.91																						Medium			2.61451									0
		VVQGDLDVGGYEGGLAVK	1	1	1	E5BBQ0		1775.94																							Low			0.752337								0
	E5RIA5	Neurocalcin-delta (Fragment) OS=Homo sapiens GN=NCALD PE=4 SV=1 - [E5RIA5_HUMAN]	16.45	16.45	13.16	16.45	16.45		16.45	16.45			16.45
		Sequence	# PSMs	# Proteins	# Protein Groups	Protein Group Accessions	Modifications	MH+ [Da]	XCorr A2	XCorr G2	XCorr M2	B2	H2	N2	XCorr B2	XCorr H2	XCorr N2	C2	I2	O2	XCorr C2	XCorr I2	XCorr O2	D2	J2	P2	XCorr D2	XCorr J2	XCorr P2	E2	K2	Q2	XCorr E2	XCorr K2	XCorr Q2	F2	L2	R2	XCorr F2	XCorr L2	XCorr R2	# Missed Cleavages
		LRPEVMQDLLESTDFTEHEIQEWYK	25	17	1	E5RIA5		3136.47	2.96094	2.27464		Low	Low	Low	2.35939	1.9858	1.98976							Low	Low		2.40994	2.46258		Low	Low		2.47327	2.26314								0
		AEMLEIVQERKKMAQLFFHR	1	1	1	E5RIA5	M3(Oxidation)	2520.3										Low			1.30565																					3
		AEMLEIVQER	1	1	1	E5RIA5		1217.61		1.56266																																0
	E7ERK6	Clusterin (Fragment) OS=Homo sapiens GN=CLU PE=4 SV=1 - [E7ERK6_HUMAN]	25.49	27.45	37.75	28.43	28.43	35.78	25.49	25.49	32.84		4.9		15.69	11.76
		Sequence	# PSMs	# Proteins	# Protein Groups	Protein Group Accessions	Modifications	MH+ [Da]	XCorr A2	XCorr G2	XCorr M2	B2	H2	N2	XCorr B2	XCorr H2	XCorr N2	C2	I2	O2	XCorr C2	XCorr I2	XCorr O2	D2	J2	P2	XCorr D2	XCorr J2	XCorr P2	E2	K2	Q2	XCorr E2	XCorr K2	XCorr Q2	F2	L2	R2	XCorr F2	XCorr L2	XCorr R2	# Missed Cleavages
		YVNKEIQNAVNGVK	78	11	2	P10909-2;E7ERK6		1575.85	4.65228	4.84213		High	High		4.88164	2.93452		High	High		4.49214	4.84131		High	High	High	4.55738	4.62104	3.10979	High	High	Low	4.91996	2.98296	2.12565	High	High		4.64692	4.90871		1
		KTLLSNLEEAKK	39	11	2	P10909-2;E7ERK6		1373.81	3.81765	3.58094		High	Low		3.38599	1.91092		Medium	High		3.01202	3.40702		High	High		4.16425	3.60848		High	High		3.56912	3.06864		High	High		4.08427	3.84098		2
		KTLLSNLEEAK	19	11	2	P10909-2;E7ERK6		1245.72	3.68247	2.50463		Medium			2.83694			High	High		3.29832	3.23697		High	Medium		3.09436	2.59701		Medium			3.11675				Medium			3.0818		1
		TLIEKTNEER	53	11	2	P10909-2;E7ERK6		1232.66	3.11787	2.58961		Medium	Low	Low	2.9614	1.85749	1.6829	Medium	Medium		2.94816	2.91211		Medium	Medium	Low	2.97022	2.71958	1.41215	Low	Low		2.34867	1.84011		Medium	Medium		2.8697	3.17338		1
		TLLSNLEEAK	22	11	2	P10909-2;E7ERK6		1117.62	2.86772	2.71957		Medium	Medium		2.87383	2.01695		Medium	Medium		3.09255	2.96584		Low	High		2.49446	3.01121		Low	Low	Low	2.16184	1.78533	1.74966	Medium	Medium		2.88383	2.78791		0
		ASSIIDELFQDR	21	9	2	P10909-2;E7ERK6		1393.71	2.82699	2.83691		Medium	High		3.08099	2.54359		Medium	Medium		2.76621	3.06479		Medium	High		2.929	2.96013		Medium	Medium		2.76957	2.08134		High	Low		3.77596	2.49525		0
		ASSIIDELFQDRFFTR	42	9	2	P10909-2;E7ERK6		1945	1.98382	2.10839		Low	Low		2.23762	1.92741		Low	Low		2.1485	2.29432		Low	Low		1.80919	1.50035		Low	Low		2.15737	2.18414		Low	Low		2.37276	2.35109		1
		TLLSNLEEAKK	12	11	2	P10909-2;E7ERK6		1245.72	1.83246	2.80881		Low	Low		2.37693	1.5243			Low			2.42393		Low			2.29172				Medium			2.20175		Low	Low		2.36569	1.96776		1
		TLIEKTNEERK	37	11	2	P10909-2;E7ERK6		1360.76		1.90207		Medium	Low		3.00449	1.91331		Low	Medium		2.33958	2.94236			Low			1.67712		Medium	Low		2.65424	1.93678		Low	Medium		2.41046	3.00632		2
		EIQNAVNGVK	28	11	2	P10909-2;E7ERK6		1071.58				Low	Low		2.37012	1.57635		Low	Low		2.22177	2.52033				Low			1.89079	Low	Low		2.28745	1.53734		Low	Low		2.47286	2.03115		0
		QIKTLIEKTNEER	1	11	2	P10909-2;E7ERK6		1601.9				Low			1.98868																											2
		TLLSNLEEAKKK	1	11	2	P10909-2;E7ERK6		1373.8				Low			1.77392																											2
		QQTHMLDVMQDHFSR	10	9	2	P10909-2;E7ERK6	M5(Oxidation); M9(Oxidation)	1904.86										Medium	Medium		3.06927	3.26893														Medium	Medium		3.09793	3.16963		0
		TLLSNLEEAKKKKEDALNETR	1	10	2	P10909-2;E7ERK6		2430.33										Low			2.23644																					4
		ASSIIDELFQDRFFTREPQDTY	9	1	1	E7ERK6		2678.27		3.43674			Low			1.79043			Medium			3.55216		Low			2.71945			High			3.87596			Medium			2.9289			2
		QQTHMLDVMQDHFSR	2	9	2	P10909-2;E7ERK6		1872.86		3.2862																																0
		SGSGLVGR	2	8	2	P10909-2;E7ERK6		732.41					Low			1.00517										Low			1.57272													0
	E9M4D4	Hemoglobin alpha-1 globin chain (Fragment) OS=Homo sapiens GN=HBA1 PE=3 SV=1 - [E9M4D4_HUMAN]		15		29	31		9
		Sequence	# PSMs	# Proteins	# Protein Groups	Protein Group Accessions	Modifications	MH+ [Da]	XCorr A2	XCorr G2	XCorr M2	B2	H2	N2	XCorr B2	XCorr H2	XCorr N2	C2	I2	O2	XCorr C2	XCorr I2	XCorr O2	D2	J2	P2	XCorr D2	XCorr J2	XCorr P2	E2	K2	Q2	XCorr E2	XCorr K2	XCorr Q2	F2	L2	R2	XCorr F2	XCorr L2	XCorr R2	# Missed Cleavages
		VGAHAGEYGAEALER	5	9	1	E9M4D4		1529.75				Low			2.4069									High			3.85087			Medium			3.11713									0
		AAWGKVGAHAGEYGAEALERMFLSFPTTK	1	7	1	E9M4D4	N-Term(Acetyl); M21(Oxidation)	3153.5																Low			1.74214															2
		TYFPHFDLSHGSAQVK	1	6	1	E9M4D4		1833.89																						Low			1.70682									0
		LRVDPVNFK	1	7	1	E9M4D4		1087.64																	Low			2.15574														1
	E9PFE6	Prostatic acid phosphatase (Fragment) OS=Homo sapiens GN=ACPP PE=4 SV=1 - [E9PFE6_HUMAN]	9.7			9.7			9.7	9.7
		Sequence	# PSMs	# Proteins	# Protein Groups	Protein Group Accessions	Modifications	MH+ [Da]	XCorr A2	XCorr G2	XCorr M2	B2	H2	N2	XCorr B2	XCorr H2	XCorr N2	C2	I2	O2	XCorr C2	XCorr I2	XCorr O2	D2	J2	P2	XCorr D2	XCorr J2	XCorr P2	E2	K2	Q2	XCorr E2	XCorr K2	XCorr Q2	F2	L2	R2	XCorr F2	XCorr L2	XCorr R2	# Missed Cleavages
		FQELESETLKSEEFQK	7	4	1	E9PFE6		1971.97	3.34168	1.94653														Low	Low		2.74866	1.91704			Low			2.09389								1
		MRAAPLLLAR	1	4	1	E9PFE6	M1(Oxidation)	1127.69					Low			0.835834																										1
	E9PKL7	Ras-related protein Rab-2A OS=Homo sapiens GN=RAB2A PE=1 SV=1 - [E9PKL7_HUMAN]	14.36	18.78					7.73
		Sequence	# PSMs	# Proteins	# Protein Groups	Protein Group Accessions	Modifications	MH+ [Da]	XCorr A2	XCorr G2	XCorr M2	B2	H2	N2	XCorr B2	XCorr H2	XCorr N2	C2	I2	O2	XCorr C2	XCorr I2	XCorr O2	D2	J2	P2	XCorr D2	XCorr J2	XCorr P2	E2	K2	Q2	XCorr E2	XCorr K2	XCorr Q2	F2	L2	R2	XCorr F2	XCorr L2	XCorr R2	# Missed Cleavages
		FQPVHDLTIGVEFGARMITIDGKQIK	1	1	1	E9PKL7	M17(Oxidation)	2929.51	1.56409																																	2
		KESLTLIMRQMALKLALSMLLPMQHMQAIREDSR	2	1	1	E9PKL7	N-Term(Acetyl); M11(Oxidation); M19(Oxidation); M23(Oxidation)	4073.05				High			3.7103																											4
		HLLIQQKKFMKKFK	1	1	1	E9PKL7	M10(Oxidation)	1833.08																	Low			0.890001														4
	F5H8I3	BPI fold-containing family B member 6 OS=Homo sapiens GN=BPIFB6 PE=4 SV=1 - [F5H8I3_HUMAN]				34.09										28.41
		Sequence	# PSMs	# Proteins	# Protein Groups	Protein Group Accessions	Modifications	MH+ [Da]	XCorr A2	XCorr G2	XCorr M2	B2	H2	N2	XCorr B2	XCorr H2	XCorr N2	C2	I2	O2	XCorr C2	XCorr I2	XCorr O2	D2	J2	P2	XCorr D2	XCorr J2	XCorr P2	E2	K2	Q2	XCorr E2	XCorr K2	XCorr Q2	F2	L2	R2	XCorr F2	XCorr L2	XCorr R2	# Missed Cleavages
		MAAEAGKKQPGMKPIKGITNEQGHFEEEMR	1	1	1	F5H8I3	M12(Oxidation); M29(Oxidation)	3374.58																High			3.53146															3
		LGMDIMNR	1	1	1	F5H8I3	N-Term(Acetyl); M6(Oxidation)	1007.48											Low			1.552																				0
		GITNEQGHFEEEMRLESQISTLHAT	1	1	1	F5H8I3		2857.35																								Low			1.22666							1
	F8WD60	E3 ubiquitin-protein ligase RNF168 OS=Homo sapiens GN=RNF168 PE=4 SV=1 - [F8WD60_HUMAN]			18.1	18.1	18.1	18.1		18.1	18.1		18.97
		Sequence	# PSMs	# Proteins	# Protein Groups	Protein Group Accessions	Modifications	MH+ [Da]	XCorr A2	XCorr G2	XCorr M2	B2	H2	N2	XCorr B2	XCorr H2	XCorr N2	C2	I2	O2	XCorr C2	XCorr I2	XCorr O2	D2	J2	P2	XCorr D2	XCorr J2	XCorr P2	E2	K2	Q2	XCorr E2	XCorr K2	XCorr Q2	F2	L2	R2	XCorr F2	XCorr L2	XCorr R2	# Missed Cleavages
		ASGQESEEVGGGRATGQRGRR	12	1	1	F8WD60		2145.07					Low			1.41837		Medium	Low		2.76741	2.64893		High			3.11454			Low	Low		2.1426	1.61863		Medium	Medium		3.07451	2.68969		3
		ASGQESEEVGGGRATGQRGRRK	1	1	1	F8WD60		2273.19						Low			1.25678																									4
	G3CIG0	MUC19 variant 12 OS=Homo sapiens GN=MUC19 PE=2 SV=1 - [G3CIG0_HUMAN]	0.68	0.2	1.05	1.11	1.81	0.62	0.2	1.38	1.29		1.65		1.1	0.5	0.07
		Sequence	# PSMs	# Proteins	# Protein Groups	Protein Group Accessions	Modifications	MH+ [Da]	XCorr A2	XCorr G2	XCorr M2	B2	H2	N2	XCorr B2	XCorr H2	XCorr N2	C2	I2	O2	XCorr C2	XCorr I2	XCorr O2	D2	J2	P2	XCorr D2	XCorr J2	XCorr P2	E2	K2	Q2	XCorr E2	XCorr K2	XCorr Q2	F2	L2	R2	XCorr F2	XCorr L2	XCorr R2	# Missed Cleavages
		SSAGVTGTTGLSAK	1	1	1	G3CIG0	N-Term(Acetyl)	1278.63	1.711																																	0
		VETITGTTEGK	34	1	1	G3CIG0		1135.57	1.67732	1.48872		Low		Low	1.76586		1.31209	High	High		2.38963	2.24676		Low	Low	Low	2.09592	2.09707	1.36917	Low	Low		2.20077	1.01038		Low	Low		1.70294	2.02819		0
		TSFTGSSPPGK	2	1	1	G3CIG0	N-Term(Acetyl)	1107.52	1.22391	0.770886																																0
		AEDKSGDSQDAGGSK	20	1	1	G3CIG0	N-Term(Acetyl)	1493.62	1.22289	1.24306			Low	Low		1.07416	0.718828	Low	Low		1.21423	1.50407				Low			0.942907		Low			1.01983		Low	Low		1.3147	1.41954		1
		LIHIKK	84	1	1	G3CIG0		751.511	0.513897	0.375917		Low			0.40812			Low	Low		0.559035	0.428374		Low	Low	Low	0.506697	0.37485	0.559404	Low	Low		0.475767	0.509782		Low	Low	Low	0.412376	0.703088	0.261693	1
		SGTTRLSVGVTR	3	1	1	G3CIG0		1233.7										Low			1.63952																Low			1.3373		1
		SGTSIPSVGETGTTR	1	1	1	G3CIG0	N-Term(Acetyl)	1491.75										Low			1.60238																					0
		IFFFESSCPYTFCRHCIESGGDFNIEIKR	1	1	1	G3CIG0	N-Term(Acetyl)	3487.64										Low			0.243667																					2
		TGTSEVAPATTVAPGSFSTAATTSPGASGMTGVTTTTKTTTSLGGSGTTGAKIK	3	1	1	G3CIG0	N-Term(Acetyl)	5004.58																Low			1.7154			Low	Low		1.94067	2.44341								2
		IAASRSGGFSYGSSSSGDLDRK	1	1	1	G3CIG0	N-Term(Acetyl)	2247.08																Low			0.829809															2
		GDAAFGFEVSDSNSFGDTGISSK	3	1	1	G3CIG0	N-Term(Acetyl)	2337.05																						Low			2.25557									0
		AAPGTTLVPGSSNTGATASPGGSATTRGR	1	1	1	G3CIG0		2600.34																						Low			1.79375									1
		TSFTGSSPPGK	1	1	1	G3CIG0		1065.5																						Low			1.71732									0
		TGLSSEVTETTGLSYGVK	18	1	1	G3CIG0	N-Term(Acetyl)	1870.92		1.40781			Low	Low		1.07343	1.27864		Low			1.58167				Low			0.93219	Low	Low	Low	1.61625	1.08494	0.924509		Low			1.52235		0
		MTGASGPSVGVTGTTGPASK	1	1	1	G3CIG0		1762.85																												Low			1.66359			0
		TTVVGQKTGATTR	1	1	1	G3CIG0	N-Term(Acetyl)	1361.76		1.00923																																1
		SGTTGPSVGGK	1	1	1	G3CIG0	N-Term(Acetyl)	989.486											Low			1.56875																				0
		SGTGIPSVGETR	1	1	1	G3CIG0	N-Term(Acetyl)	1202.58																							Low			1.15251								0
		TKPFFSLGLGAPGKAEDKSGDSQDAGGSKSEDTPPGGFFYGSSSSGDSDK	1	1	1	G3CIG0		4957.34																													Low			2.1692		3
		SGATTGAPGIK	1	1	1	G3CIG0	N-Term(Acetyl)	1001.54																													Low			1.26688		0
		AGLPRGTTGEFSGTNFISGSSNTEATTSTEGTGTSGTGFKIAGITSAPGK	1	1	1	G3CIG0		4766.28						Low			1.73944																									2
		LQIQIVPVMQLYVSMPPNQFTDTVGLCGSYNNK	1	1	1	G3CIG0	M9(Oxidation)	3713.86						Low			1.37562																									0
		ESGTTESSAVR	1	1	1	G3CIG0	N-Term(Acetyl)	1165.53						Low			0.921924																									0
		TSVEESR	1	1	1	G3CIG0	N-Term(Acetyl)	849.389																		Low			0.925815													0
		SSAGVTGTTGLSAKSGTSIPSAGK	1	1	1	G3CIG0		2122.08																								Low			0.92748							1
	G5EA09	Syndecan binding protein (Syntenin), isoform CRA_a OS=Homo sapiens GN=SDCBP PE=4 SV=1 - [G5EA09_HUMAN]			9.12	7.23	7.86	11.64			4.72
		Sequence	# PSMs	# Proteins	# Protein Groups	Protein Group Accessions	Modifications	MH+ [Da]	XCorr A2	XCorr G2	XCorr M2	B2	H2	N2	XCorr B2	XCorr H2	XCorr N2	C2	I2	O2	XCorr C2	XCorr I2	XCorr O2	D2	J2	P2	XCorr D2	XCorr J2	XCorr P2	E2	K2	Q2	XCorr E2	XCorr K2	XCorr Q2	F2	L2	R2	XCorr F2	XCorr L2	XCorr R2	# Missed Cleavages
		LWTNRDLHIIVMVKNPAKMSLYPSLEDLK	2	1	1	G5EA09	N-Term(Acetyl); M19(Oxidation)	3482.92										Low			0.583788																					3
		SIDNGIFVQLVQANSPASLVGLR	2	5	1	G5EA09		2398.33																Medium			3.05667									Low			2.28736			0
		LKSIDNGIFVQLVQANSPASLVGLR	3	5	1	G5EA09		2639.49																						High			3.51804			High			3.56702			1
		ITSIVKDSSAAR	1	5	1	G5EA09		1247.71																												Low			1.7782			1
		NPAKMSLYPSLEDLK	1	1	1	G5EA09	N-Term(Acetyl)	1747.93																													Low			0.79162		1
	G9FP35	Guanine nucleotide binding protein OS=Homo sapiens GN=GNAQ PE=2 SV=1 - [G9FP35_HUMAN]			2.23					2.23	7.52
		Sequence	# PSMs	# Proteins	# Protein Groups	Protein Group Accessions	Modifications	MH+ [Da]	XCorr A2	XCorr G2	XCorr M2	B2	H2	N2	XCorr B2	XCorr H2	XCorr N2	C2	I2	O2	XCorr C2	XCorr I2	XCorr O2	D2	J2	P2	XCorr D2	XCorr J2	XCorr P2	E2	K2	Q2	XCorr E2	XCorr K2	XCorr Q2	F2	L2	R2	XCorr F2	XCorr L2	XCorr R2	# Missed Cleavages
		RINDEIER	7	2	1	G9FP35		1044.56					Medium			1.98015		Low			2.02881										Low			1.99927			Low			2.4389		1
		WIHCFENVTSIMFLVALSEYDQVLVESDNENRMEESKALFR	1	5	2	P29992;G9FP35		4892.34		1.76244																																2
		MVDVGGPRSER	1	1	1	G9FP35	M1(Oxidation)	1218.59					Low			1.12327																										1
		MTLESIMACCLSEEAKEAR	1	2	1	G9FP35	M1(Oxidation); M7(Oxidation)	2146.91																													Low			1.51579		1
	H0Y7A7	Calmodulin (Fragment) OS=Homo sapiens GN=CALM2 PE=1 SV=1 - [H0Y7A7_HUMAN]	31.02				22.46				20.86		19.79			29.95
		Sequence	# PSMs	# Proteins	# Protein Groups	Protein Group Accessions	Modifications	MH+ [Da]	XCorr A2	XCorr G2	XCorr M2	B2	H2	N2	XCorr B2	XCorr H2	XCorr N2	C2	I2	O2	XCorr C2	XCorr I2	XCorr O2	D2	J2	P2	XCorr D2	XCorr J2	XCorr P2	E2	K2	Q2	XCorr E2	XCorr K2	XCorr Q2	F2	L2	R2	XCorr F2	XCorr L2	XCorr R2	# Missed Cleavages
		VFDKDGNGYISAAELRHVMTNLGEKLTDEEVDEMIREADIDGDGQVNYEEFVQMMTAK	1	1	1	H0Y7A7	N-Term(Acetyl); M54(Oxidation); M55(Oxidation)	6640.07	2.25225																																	4
		HVMTNLGEKLTDEEVDEMIREADIDGDGQVNYEEFVQMMTAK	3	1	1	H0Y7A7	M3(Oxidation); M18(Oxidation)	4862.09																						Low			1.13582									2
		SPSGESELSGCVVASRKPVALAAWLALYIASHFAQQPCK	1	1	1	H0Y7A7		4072.1																													Low			2.51913		1
		ADQLTEEQIAEFKEAFSLFDKDGDGTITTK	4	1	1	H0Y7A7	N-Term(Acetyl)	3389.67						High			3.97551																									2
		ADQLTEEQIAEFKEAFSLFDKDGDGTITTKELGTVMR	3	1	1	H0Y7A7	N-Term(Acetyl)	4176.08						Low			3.58393																									3
		ELGTVMRSLGQNPTEAELQDMINEVDADGNGTIDFPEFLTMMARKMKDTDSEEEIR	1	1	1	H0Y7A7		6317.84																								Low			1.42264							4
	H0Y9G6	39S ribosomal protein L3, mitochondrial (Fragment) OS=Homo sapiens GN=MRPL3 PE=1 SV=1 - [H0Y9G6_HUMAN]		2.75	5.79	5.79				2.48	2.48		9.37
		Sequence	# PSMs	# Proteins	# Protein Groups	Protein Group Accessions	Modifications	MH+ [Da]	XCorr A2	XCorr G2	XCorr M2	B2	H2	N2	XCorr B2	XCorr H2	XCorr N2	C2	I2	O2	XCorr C2	XCorr I2	XCorr O2	D2	J2	P2	XCorr D2	XCorr J2	XCorr P2	E2	K2	Q2	XCorr E2	XCorr K2	XCorr Q2	F2	L2	R2	XCorr F2	XCorr L2	XCorr R2	# Missed Cleavages
		GQPATHGQTK	1	6	1	H0Y9G6	N-Term(Acetyl)	1066.54				Low			1.28654																											0
		ENCNGKMATLSVGGKTVSRFR	1	6	1	H0Y9G6	M7(Oxidation)	2271.17										Low			1.5738																					3
		ENCNGKMATLSVGGKTVSRFR	1	6	1	H0Y9G6		2255.17																Medium			2.6703															3
		NCLVKVK	1	5	1	H0Y9G6		803.473					Low			0.615026																										1
		STHIWLFVR	6	1	1	H0Y9G6		1158.64											Low			1.51645									Low			1.51567			Low			1.52571		0
		LGMMPLWTKDGQK	2	4	1	H0Y9G6	N-Term(Acetyl)	1546.77											Low			1.19737																				1
		RPGAVATGDIGRVWPGTKMPGKMGNIYRTEYGLK	1	4	1	H0Y9G6	M19(Oxidation); M23(Oxidation)	3708.84						Low			1.16738																									4
	H0YIT5	Uncharacterized protein C12orf54 (Fragment) OS=Homo sapiens GN=C12orf54 PE=4 SV=1 - [H0YIT5_HUMAN]	54.93						32.39
		Sequence	# PSMs	# Proteins	# Protein Groups	Protein Group Accessions	Modifications	MH+ [Da]	XCorr A2	XCorr G2	XCorr M2	B2	H2	N2	XCorr B2	XCorr H2	XCorr N2	C2	I2	O2	XCorr C2	XCorr I2	XCorr O2	D2	J2	P2	XCorr D2	XCorr J2	XCorr P2	E2	K2	Q2	XCorr E2	XCorr K2	XCorr Q2	F2	L2	R2	XCorr F2	XCorr L2	XCorr R2	# Missed Cleavages
		LQEDARIRGMSNCSMTPMTSAPRTGSIRPPDSLMTPKLR	2	1	1	H0YIT5	N-Term(Acetyl); M10(Oxidation)	4360.09	3.66628																																	4
		LQEDARIRGMSNCSMTPMTSAPR	3	1	1	H0YIT5	N-Term(Acetyl); M10(Oxidation); M15(Oxidation); M18(Oxidation)	2642.16																	Low			2.02229														2
	H0YJ71	Epimerase family protein SDR39U1 (Fragment) OS=Homo sapiens GN=SDR39U1 PE=4 SV=1 - [H0YJ71_HUMAN]
		Sequence	# PSMs	# Proteins	# Protein Groups	Protein Group Accessions	Modifications	MH+ [Da]	XCorr A2	XCorr G2	XCorr M2	B2	H2	N2	XCorr B2	XCorr H2	XCorr N2	C2	I2	O2	XCorr C2	XCorr I2	XCorr O2	D2	J2	P2	XCorr D2	XCorr J2	XCorr P2	E2	K2	Q2	XCorr E2	XCorr K2	XCorr Q2	F2	L2	R2	XCorr F2	XCorr L2	XCorr R2	# Missed Cleavages
		ARPDHVAYYQPSLTAEYDEDSPGGDFDFFSNLVTKWEAAARLPGDSTRQVVVRSGVVLGR	1	1	1	H0YJ71		6612.13		4.13072																																4
	H0YKF0	Electron transfer flavoprotein subunit alpha, mitochondrial (Fragment) OS=Homo sapiens GN=ETFA PE=1 SV=1 - [H0YKF0_HUMAN]	12.8			8.65		7.96								7.96	2.42
		Sequence	# PSMs	# Proteins	# Protein Groups	Protein Group Accessions	Modifications	MH+ [Da]	XCorr A2	XCorr G2	XCorr M2	B2	H2	N2	XCorr B2	XCorr H2	XCorr N2	C2	I2	O2	XCorr C2	XCorr I2	XCorr O2	D2	J2	P2	XCorr D2	XCorr J2	XCorr P2	E2	K2	Q2	XCorr E2	XCorr K2	XCorr Q2	F2	L2	R2	XCorr F2	XCorr L2	XCorr R2	# Missed Cleavages
		LECNGTISAHRHLHLPGSSDSPASASRVAGITGRGLK	1	1	1	H0YKF0		3752.87	2.08225																																	3
		QFNYTHICAGASAFGKNLLPRVAAK	1	1	1	H0YKF0	N-Term(Acetyl)	2719.39																Low			2.17535															2
		VFSVRGTSFDAAATSGGSASSEK	1	1	1	H0YKF0		2219.09																												Low			1.57742			1
		SGENFK	1	1	1	H0YKF0	N-Term(Acetyl)	723.341					Low			1.30406																										0
		HLHLPGSSDSPASASRVAGITGR	1	1	1	H0YKF0		2273.19																								Low			1.33359							1
		VAGITGR	1	1	1	H0YKF0		673.407																														High			1.42892	0
	H3BNN1	Estradiol 17-beta-dehydrogenase 2 (Fragment) OS=Homo sapiens GN=HSD17B2 PE=1 SV=1 - [H3BNN1_HUMAN]			7.5			7.5			7.5		35			11
		Sequence	# PSMs	# Proteins	# Protein Groups	Protein Group Accessions	Modifications	MH+ [Da]	XCorr A2	XCorr G2	XCorr M2	B2	H2	N2	XCorr B2	XCorr H2	XCorr N2	C2	I2	O2	XCorr C2	XCorr I2	XCorr O2	D2	J2	P2	XCorr D2	XCorr J2	XCorr P2	E2	K2	Q2	XCorr E2	XCorr K2	XCorr Q2	F2	L2	R2	XCorr F2	XCorr L2	XCorr R2	# Missed Cleavages
		QCMAVNFFGTVEVTK	3	1	1	H3BNN1		1673.79										Low			0.916579															Low	Low		1.60622	0.967215		0
		LVNVSSMGGESAFSHMVMGCPSQDMAHGILCGR	1	1	1	H3BNN1	M18(Oxidation); M25(Oxidation)	3440.54		3.09743																																0
		QCMAVNFFGTVEVTKTFLPLLR	2	1	1	H3BNN1		2514.37						Low			2.06818															Low			1.57881							1
		GRLVNVSSMGGESAFSHMVMGCPSQDMAHGILCGRTKMQGMQRQGWVR	1	1	1	H3BNN1	M27(Oxidation); M38(Oxidation); M41(Oxidation)	5256.5						Low			1.6657																									4
	H9A532	BCL6 corepressor-cyclin B3 fusion protein OS=Homo sapiens PE=2 SV=1 - [H9A532_HUMAN]	1.45	1.25	1.84	4.18	0.95	3.13	5.5	2.5	5.1		1.25		1.38	1.84	0.63
		Sequence	# PSMs	# Proteins	# Protein Groups	Protein Group Accessions	Modifications	MH+ [Da]	XCorr A2	XCorr G2	XCorr M2	B2	H2	N2	XCorr B2	XCorr H2	XCorr N2	C2	I2	O2	XCorr C2	XCorr I2	XCorr O2	D2	J2	P2	XCorr D2	XCorr J2	XCorr P2	E2	K2	Q2	XCorr E2	XCorr K2	XCorr Q2	F2	L2	R2	XCorr F2	XCorr L2	XCorr R2	# Missed Cleavages
		KPSTEEAIMMPVILK	7	3	1	H9A532	N-Term(Acetyl)	1728.94	2.20876	2.61905								Low			1.92772				Low	Low		1.85707	1.63108			Low			1.19286							0
		MGVSPGNPVDSHAYPHIQNSKQPRVPSAK	1	1	1	H9A532	M1(Oxidation)	3114.51	2.17989																																	2
		YSHPVFFEVAKIPALDMLK	1	3	1	H9A532	N-Term(Acetyl); M17(Oxidation)	2263.22				Low			1.39746																											1
		AEAKGNR	1	1	1	H9A532		745.383				Low			1.25555																											1
		QVSASLLFSCSK	1	1	1	H9A532		1269.66				Low			0.86911																											0
		ICHFRKPPVLQTTICGAMSSIKKPTTEKETLFQELSVLQEK	1	2	1	H9A532		4659.49										Low			0.33917																					3
		KQSCQEESLAVQDVNMEEDSFFMESMSFKK	3	3	1	H9A532	N-Term(Acetyl); M16(Oxidation); M23(Oxidation); M26(Oxidation)	3621.48																Medium			3.49216									Low			2.05329			2
		DKLQLLGATAFMIAAKFEEHNSPRVDDFVYICDDNYQRSEVLSMEINILNVLK	3	3	1	H9A532	M12(Oxidation); M44(Oxidation)	6147.95		2.68483														Low			2.81682										Low			2.93442		4
		LKGNQDK	8	1	1	H9A532		802.453		1.09062														Low	Low		1.13296	0.95129		Low	Low		1.07356	0.753127								1
		STTEEKFLSQEPSALKEKHTTLQEVSLSKESLAIQEK	1	3	1	H9A532	N-Term(Acetyl)	4216.21																Low			0.821086															4
		HTTEHEMSILKKSLALQKTNFK	1	2	1	H9A532	N-Term(Acetyl)	2626.45																						Low			1.00691									3
		KPPVLQTTICGAMSSIK	1	3	1	H9A532	N-Term(Acetyl); M13(Oxidation)	1831.95																												Low			1.8418			0
		KQAQPSCAPASRPPAKQQK	1	1	1	H9A532		2021.06																												Low			1.31859			2
		SSIATMTSVGK	1	3	1	H9A532	N-Term(Acetyl)	1123.59																												Low			1.24702			0
		KMCASQR	1	3	1	H9A532	N-Term(Acetyl)	865.411																												Low			1.0667			1
		KQSCQEESLAVQDVNMEEDSFFMESMSFKK	1	3	1	H9A532	M16(Oxidation); M23(Oxidation)	3563.52																												Low			0.535087			2
		TVVKSDKLVYVDLLREEPDAK	1	1	1	H9A532	N-Term(Acetyl)	2459.38		2.29394																																3
		ITQGKMSHLKKPLVLQK	1	3	1	H9A532	N-Term(Acetyl); M6(Oxidation)	2007.15		1.7551																																2
		FSPADWERLKGNQDK	2	1	1	H9A532		1790.91		1.43354									Low			1.27695																				2
		RPEPSSDYDLSPAKQEPKPFDR	1	1	1	H9A532	N-Term(Acetyl)	2601.27					Low			1.08296																										1
		QSPLNINGASYLR	1	1	1	H9A532	N-Term(Acetyl)	1474.77											Low			1.56685																				0
		EDIDEDSSDPSFNPMYAK	1	3	1	H9A532	N-Term(Acetyl)	2101.87											Low			1.26897																				0
		TSLSLQEKKITQGKMSHLK	1	3	1	H9A532	M15(Oxidation)	2173.19																	Low			2.08898														3
		QLALNETINEEEFLNKQPLALEGYPSIAEGETLFK	2	3	1	H9A532	N-Term(Acetyl)	3990.96																	Low			1.83803			Low			2.18307								1
		CIHTNMKTLTLSRYICEMTLQEYHYVQEKASK	1	3	1	H9A532	N-Term(Acetyl); M18(Oxidation)	3919.92																	Low			1.73795														3
		KTHKTEEAAITK	2	3	1	H9A532	N-Term(Acetyl)	1398.76																	Low			1.58996			Low			1.29427								2
		DLPVEKYFVER	1	1	1	H9A532	N-Term(Acetyl)	1436.73																	Low			1.42514														1
		ETLALQEKPSIEQEALFKRHSALWEKPSTEKETIFK	1	3	1	H9A532		4242.31																	Low			1.34123														3
		KQLALNETINEEEFLNKQPLALEGYPSIAEGETLFK	1	3	1	H9A532	N-Term(Acetyl)	4119.15																							Low			1.80278								2
		LVDLYLMKAVCKK	1	3	1	H9A532	N-Term(Acetyl); M7(Oxidation)	1581.88																							Low			1.18377								2
		QPVFTVSK	1	1	1	H9A532		905.491																							Low			0.874596								0
		RPEPSSDYDLSPAKQEPKPFDRLQQLLPASQSTQLPCSSSPQETTQSRPMPPEAR	1	1	1	H9A532	M50(Oxidation)	6149.98																													Low			3.00814		2
		LHPDVPTDKNLKPNPNWNQGKTVVK	1	1	1	H9A532	N-Term(Acetyl)	2881.57																													Low			2.24451		2
		NAGETLLQR	1	1	1	H9A532		1001.54																													Low			1.33046		0
		KKCTIYGKICHFR	1	3	1	H9A532	N-Term(Acetyl)	1638.84																													Low			1.32924		3
		QAQPSCAPASRPPAKQQK	1	1	1	H9A532		1893						Low			1.31432																									1
		ISDFHETYTFK	1	1	1	H9A532		1387.65						Low			1.20426																									0
		TEESIPTHK	1	3	1	H9A532		1041.52						Low			0.837041																									0
		QEPKPFDR	1	1	1	H9A532	N-Term(Acetyl)	1058.51																		Low			1.15017													0
		KCTIEEAPPTKKPLILKRK	1	3	1	H9A532		2193.36																		Low			0.939204													4
		SGTINEAFLFEDMITLNEKPTTGKELSFKEPLALQESPTCK	1	3	1	H9A532	M13(Oxidation)	4573.26																								Low			1.66112							2
		KPTTEKETLFQELSVLQEK	1	2	1	H9A532	N-Term(Acetyl)	2290.26																														Low			0.827352	1
	K7EN00	Zinc finger protein 180 OS=Homo sapiens GN=ZNF180 PE=4 SV=2 - [K7EN00_HUMAN]
		Sequence	# PSMs	# Proteins	# Protein Groups	Protein Group Accessions	Modifications	MH+ [Da]	XCorr A2	XCorr G2	XCorr M2	B2	H2	N2	XCorr B2	XCorr H2	XCorr N2	C2	I2	O2	XCorr C2	XCorr I2	XCorr O2	D2	J2	P2	XCorr D2	XCorr J2	XCorr P2	E2	K2	Q2	XCorr E2	XCorr K2	XCorr Q2	F2	L2	R2	XCorr F2	XCorr L2	XCorr R2	# Missed Cleavages
		LEYSGMILDHCNLHLLCSSDSPASASQVAGTTGFFPSSRDYHQSRGRRHWVSDHPISGR	1	1	1	K7EN00	N-Term(Acetyl); M6(Oxidation)	6584.14					High			4.14398																										4
	K7EQP5	PHD finger protein 12 (Fragment) OS=Homo sapiens GN=PHF12 PE=4 SV=1 - [K7EQP5_HUMAN]	18.8	18.8	18.8		18.8	18.8			18.8				18.8
		Sequence	# PSMs	# Proteins	# Protein Groups	Protein Group Accessions	Modifications	MH+ [Da]	XCorr A2	XCorr G2	XCorr M2	B2	H2	N2	XCorr B2	XCorr H2	XCorr N2	C2	I2	O2	XCorr C2	XCorr I2	XCorr O2	D2	J2	P2	XCorr D2	XCorr J2	XCorr P2	E2	K2	Q2	XCorr E2	XCorr K2	XCorr Q2	F2	L2	R2	XCorr F2	XCorr L2	XCorr R2	# Missed Cleavages
		MGGRRTKGGRGVGDGETAPGGR	15	1	1	K7EQP5	M1(Oxidation)	2145.07	2.13093	2.91646		Medium	Low		2.6447	1.7871		Medium	Low		2.73294	2.71921				Low			2.03743	Medium			2.86691			Low	Medium		2.4626	3.2474		4
		VCTHAVCMCVQQIQALLAPPKTDEAEKRSRKPEK	1	1	1	K7EQP5	N-Term(Acetyl); M8(Oxidation)	3865.97		0.764608																																4
	L0R6K4	Alternative protein MAMLD1 OS=Homo sapiens GN=MAMLD1 PE=4 SV=1 - [L0R6K4_HUMAN]	12.79	12.79					12.79	12.79	12.79		52.33
		Sequence	# PSMs	# Proteins	# Protein Groups	Protein Group Accessions	Modifications	MH+ [Da]	XCorr A2	XCorr G2	XCorr M2	B2	H2	N2	XCorr B2	XCorr H2	XCorr N2	C2	I2	O2	XCorr C2	XCorr I2	XCorr O2	D2	J2	P2	XCorr D2	XCorr J2	XCorr P2	E2	K2	Q2	XCorr E2	XCorr K2	XCorr Q2	F2	L2	R2	XCorr F2	XCorr L2	XCorr R2	# Missed Cleavages
		SPACVHPRGVK	12	1	1	L0R6K4	N-Term(Acetyl)	1192.64	2.59472	2.80331		Low	Low		2.46415	1.06732			Low			2.59089			Low			2.35523			Low			1.37461			Low			2.37432		1
		HFTRRLGEFSRFGRGAETVCEPSPVSAIHLEELEYPPPFTIQTER	1	1	1	L0R6K4	N-Term(Acetyl)	5228.5						Low			2.50888																									4
	L8EAF7	Alternative protein NAALAD2 OS=Homo sapiens GN=NAALAD2 PE=4 SV=1 - [L8EAF7_HUMAN]		26.56			87.5			56.25
		Sequence	# PSMs	# Proteins	# Protein Groups	Protein Group Accessions	Modifications	MH+ [Da]	XCorr A2	XCorr G2	XCorr M2	B2	H2	N2	XCorr B2	XCorr H2	XCorr N2	C2	I2	O2	XCorr C2	XCorr I2	XCorr O2	D2	J2	P2	XCorr D2	XCorr J2	XCorr P2	E2	K2	Q2	XCorr E2	XCorr K2	XCorr Q2	F2	L2	R2	XCorr F2	XCorr L2	XCorr R2	# Missed Cleavages
		MMSSYLTPMRQMPTIYR	6	1	1	L8EAF7	N-Term(Acetyl); M9(Oxidation)	2164.05				Medium			2.85683															High			3.14059									1
		MMSSYLTPMRQMPTIYR	2	1	1	L8EAF7	M1(Oxidation)	2121.97																						Low			1.89307									1
		FSKHHTLNHHQMAMRMLQILCHHIMLSQPKACQREILYM	1	1	1	L8EAF7	N-Term(Acetyl); M14(Oxidation); M16(Oxidation); M25(Oxidation)	4845.44																						Low			1.88835									4
		LRFSKHHTLNHHQMAMRMLQILCHHIMLSQPKACQR	1	1	1	L8EAF7	N-Term(Acetyl)	4417.27																							Low			1.63821								4
	M0QXX2	Kallikrein-5 (Fragment) OS=Homo sapiens GN=KLK5 PE=3 SV=2 - [M0QXX2_HUMAN]
		Sequence	# PSMs	# Proteins	# Protein Groups	Protein Group Accessions	Modifications	MH+ [Da]	XCorr A2	XCorr G2	XCorr M2	B2	H2	N2	XCorr B2	XCorr H2	XCorr N2	C2	I2	O2	XCorr C2	XCorr I2	XCorr O2	D2	J2	P2	XCorr D2	XCorr J2	XCorr P2	E2	K2	Q2	XCorr E2	XCorr K2	XCorr Q2	F2	L2	R2	XCorr F2	XCorr L2	XCorr R2	# Missed Cleavages
		IRPTKDVRPINVSSHCPSAGTKCLVSGWGTTKSPQVHFPKVLQ	1	1	1	M0QXX2		4656.4											Medium			3.13926																				4
		LNRRIRPTK	1	1	1	M0QXX2		1153.75											Low			0.596199																				2
	M0QZH9	Zinc finger protein 98 OS=Homo sapiens GN=ZNF98 PE=4 SV=1 - [M0QZH9_HUMAN]	20.69	20.69	56.32	20.69	20.69	20.69	20.69	20.69	20.69		20.69		20.69	20.69
		Sequence	# PSMs	# Proteins	# Protein Groups	Protein Group Accessions	Modifications	MH+ [Da]	XCorr A2	XCorr G2	XCorr M2	B2	H2	N2	XCorr B2	XCorr H2	XCorr N2	C2	I2	O2	XCorr C2	XCorr I2	XCorr O2	D2	J2	P2	XCorr D2	XCorr J2	XCorr P2	E2	K2	Q2	XCorr E2	XCorr K2	XCorr Q2	F2	L2	R2	XCorr F2	XCorr L2	XCorr R2	# Missed Cleavages
		EPWNVKRHEMVTEPPGLQ	95	1	1	M0QZH9	M10(Oxidation)	2163.08	3.3404	2.79924		Medium	Low	Low	2.71253	1.50431	1.86699	Medium	High		3.06838	3.1685		Medium	Medium	Low	3.02288	2.88115	1.38799	Medium	Low	Low	2.69076	1.72498	1.43238	Medium	Low		2.75204	2.60484		2
		DVALEFSLEEWQCLDTAQQNLYRNVMLENYR	1	1	1	M0QZH9	N-Term(Acetyl)	3832.85										Low			2.34034																					1
	M0R024	Protein ZNF738 OS=Homo sapiens GN=ZNF738 PE=4 SV=1 - [M0R024_HUMAN]	52.94			30.88
		Sequence	# PSMs	# Proteins	# Protein Groups	Protein Group Accessions	Modifications	MH+ [Da]	XCorr A2	XCorr G2	XCorr M2	B2	H2	N2	XCorr B2	XCorr H2	XCorr N2	C2	I2	O2	XCorr C2	XCorr I2	XCorr O2	D2	J2	P2	XCorr D2	XCorr J2	XCorr P2	E2	K2	Q2	XCorr E2	XCorr K2	XCorr Q2	F2	L2	R2	XCorr F2	XCorr L2	XCorr R2	# Missed Cleavages
		SQLTSTSASRVQAILLPQPSE	3	1	1	M0R024	N-Term(Acetyl)	2255.17	2.67041	1.91715														Low			1.93784															1
		TEFRSCCPGWSAMAR	1	1	1	M0R024	N-Term(Acetyl)	1743.76	1.64034																																	1
	O00187	Mannan-binding lectin serine protease 2 OS=Homo sapiens GN=MASP2 PE=1 SV=4 - [MASP2_HUMAN]	13.12	8.16	2.48	3.94	6.71	5.25	7.87	3.79	5.25	3.94			3.94	2.77	2.77
		Sequence	# PSMs	# Proteins	# Protein Groups	Protein Group Accessions	Modifications	MH+ [Da]	XCorr A2	XCorr G2	XCorr M2	B2	H2	N2	XCorr B2	XCorr H2	XCorr N2	C2	I2	O2	XCorr C2	XCorr I2	XCorr O2	D2	J2	P2	XCorr D2	XCorr J2	XCorr P2	E2	K2	Q2	XCorr E2	XCorr K2	XCorr Q2	F2	L2	R2	XCorr F2	XCorr L2	XCorr R2	# Missed Cleavages
		LASPGFPGEYANDQER	23	2	1	O00187		1750.82	3.18254	2.60069	3.41365	High			3.43497									High	High	Medium	3.11456	3.30169	2.30307	Low	Low		2.35378	1.82157								0
		WTLTAPPGYR	25	2	1	O00187		1161.62	2.78297	2.69924	3.08944	Low	Medium		2.50207	2.01417								Medium	Medium	Low	2.79084	2.81021	1.78173	Low	Low		2.56179	2.00408								0
		DSFSIFCETGYELLQGHLPLKSFTAVCQKDGSWDRPMPACSIVDCGPPDDLPSGR	1	1	1	O00187	N-Term(Acetyl); M37(Oxidation)	6043.88	2.75329																																	2
		LASPGFPGEYANDQERR	47	2	1	O00187		1906.92	1.78025	1.38526	1.33458	Low	Low		1.58109	1.54247		Low	Low		1.61887	1.26723		Low	Low	Low	1.25235	1.66658	1.28687	Low			2.16223			Low	Low		1.44312	2.31036		1
		WPEPVFGR	3	2	1	O00187		987.513	1.72004	1.197															Low			1.19082														0
		APGKDTFYSLGSSLDITFR	19	2	1	O00187		2075.04		1.12161		Medium			3.10985				Low			2.68148			Low			2.24616		Low		Low	2.66485		2.07228	Medium	Medium	Medium	3.07933	3.39583	2.59307	1
		AGYVLHRNKR	1	2	1	O00187	N-Term(Acetyl)	1255.71				Low			1.29551																											2
	O00203-3	Isoform 2 of AP-3 complex subunit beta-1 OS=Homo sapiens GN=AP3B1 - [AP3B1_HUMAN]	1.91		5.84	1.15	0.96	3.35	1.63		1.15	5.93	3.16		0.86
		Sequence	# PSMs	# Proteins	# Protein Groups	Protein Group Accessions	Modifications	MH+ [Da]	XCorr A2	XCorr G2	XCorr M2	B2	H2	N2	XCorr B2	XCorr H2	XCorr N2	C2	I2	O2	XCorr C2	XCorr I2	XCorr O2	D2	J2	P2	XCorr D2	XCorr J2	XCorr P2	E2	K2	Q2	XCorr E2	XCorr K2	XCorr Q2	F2	L2	R2	XCorr F2	XCorr L2	XCorr R2	# Missed Cleavages
		IVGMIAKGKNASELFPAVVK	1	2	1	O00203-3	N-Term(Acetyl)	2114.22	1.13095																																	2
		MHVFNPIDSLEPEGSITVSMGIDFCDSTQTASFQLCTK	1	2	1	O00203-3	M1(Oxidation); M20(Oxidation)	4180.84										Low			1.75986																					0
		VVNVANVGAVPSGQDNIHRFAAK	1	2	1	O00203-3		2363.22										Low			1.71982																					1
		EMLIEVIEKLLK	4	2	1	O00203-3		1457.87			2.74759													Low			2.25834										Low			2.08835		1
		LYLTNSKQTK	1	2	1	O00203-3	N-Term(Acetyl)	1237.7																						Low			1.10747									1
		ASALRVLSSIRVPIIVPIMMLAIKEASADLSPYVR	1	2	1	O00203-3	M19(Oxidation); M20(Oxidation)	3812.13																												Low			0.651386			3
		LLDSITVPVAR	1	2	1	O00203-3		1183.73		1.19061																																0
		RNSKAKGKSDSEDGEK	1	2	1	O00203-3	N-Term(Acetyl)	1777.84					Low			1.15331																										4
		MAKSFTSEDDLVK	2	2	1	O00203-3	N-Term(Acetyl)	1512.72			1.35364		Low			0.910449																										1
		KIENIHIGEKKLPIGMK	1	2	1	O00203-3	M16(Oxidation)	1964.15																	Low			0.930547														3
		ASALRVLSSIRVPIIVPIMMLAIK	3	2	1	O00203-3	M19(Oxidation); M20(Oxidation)	2623.62			0.985762																															2
		LLIRNTKPLLQSR	1	2	1	O00203-3	N-Term(Acetyl)	1593.99			0.864981																															1
		YARTQFVSPWKEGDELEDNGKNFYESDDDQKEK	1	2	1	O00203-3		3967.85						Low			1.48228																									4
		NVEVIELAK	1	2	1	O00203-3		1014.58																		Low			1.3247													0
	O00341	Excitatory amino acid transporter 5 OS=Homo sapiens GN=SLC1A7 PE=2 SV=2 - [EAA5_HUMAN]		3.75		3.75	3.75				11.79	3.75		4.29
		Sequence	# PSMs	# Proteins	# Protein Groups	Protein Group Accessions	Modifications	MH+ [Da]	XCorr A2	XCorr G2	XCorr M2	B2	H2	N2	XCorr B2	XCorr H2	XCorr N2	C2	I2	O2	XCorr C2	XCorr I2	XCorr O2	D2	J2	P2	XCorr D2	XCorr J2	XCorr P2	E2	K2	Q2	XCorr E2	XCorr K2	XCorr Q2	F2	L2	R2	XCorr F2	XCorr L2	XCorr R2	# Missed Cleavages
		MGDSGAPLVSFCQCLNESVMK	7	5	1	O00341	N-Term(Acetyl); M20(Oxidation)	2273.98		1.90702	2.22203	Low			1.64785									Low			2.33458			Medium			2.86331				Low			1.91982		0
		VAPEEAPPRR	1	5	1	O00341		1121.63											Low			1.32937																				1
		TRRLSPQEISYFQFPGELLMRMLKMMILPLVVSSLMSGLASLDAK	1	4	1	O00341	M36(Oxidation)	5113.76																													Low			0.239168		4
		MLKMMILPLVVSSLMSGLASLDAK	1	1	1	O00341	N-Term(Acetyl); M4(Oxidation); M5(Oxidation)	2622.36												Low			2.19385																			1
	O00391	Sulfhydryl oxidase 1 OS=Homo sapiens GN=QSOX1 PE=1 SV=3 - [QSOX1_HUMAN]	9.24	9.24	13.12	10.17	10.84	9.1	18.88	9.24	15.93	14.19		2.81	10.04	1.74
		Sequence	# PSMs	# Proteins	# Protein Groups	Protein Group Accessions	Modifications	MH+ [Da]	XCorr A2	XCorr G2	XCorr M2	B2	H2	N2	XCorr B2	XCorr H2	XCorr N2	C2	I2	O2	XCorr C2	XCorr I2	XCorr O2	D2	J2	P2	XCorr D2	XCorr J2	XCorr P2	E2	K2	Q2	XCorr E2	XCorr K2	XCorr Q2	F2	L2	R2	XCorr F2	XCorr L2	XCorr R2	# Missed Cleavages
		LDVPVWDVEATLNFLK	18	4	1	O00391		1859.01	4.08431	4.31919		Low	Low		2.36154	1.14596								High	High		4.0857	4.25712		High	Medium		3.69555	2.12829								0
		RVLNTEANVVR	21	4	1	O00391		1270.73	3.79197	3.11966	3.10815	High	Medium		3.40558	2.18383		Medium	Medium		3.16158	2.97617		Medium	High		2.78786	3.24451		High	Medium		3.8127	2.25417		High	Medium		3.33154	2.95522		1
		NNEEYLALIFEKGGSYLGR	18	3	1	O00391		2173.11	3.37576	3.80336		High	Low		3.3869	1.84469		Low			2.36787			Low	High		2.31283	3.52528		Low	Low		2.27592	2.24248		Low	Medium		2.70257	3.25671		1
		VLNTEANVVR	24	4	1	O00391		1114.62	3.1226	2.99558	3.14951	High	Low		3.32131	1.84857		Low	Low		2.07559	2.16896		High	Medium	High	3.06212	2.74231	2.79178	Medium	Medium		2.90832	2.13293		Low	Low		2.65292	2.40257		0
		LAGAPSEDPQFPK	32	4	1	O00391		1356.68	2.9521	2.46614	3.32734	High	Medium		3.43431	2.13657		Medium	High		3.05651	3.16742		High	High	High	3.05845	3.0858	2.95925	High	Low	Low	3.4663	1.4271	1.6337	Medium	Medium		2.82605	3.08855		0
		EVALDLSQHK	10	5	1	O00391		1139.62	2.3658	2.37759	1.96089	Low	Low		2.04552	1.59806									Low			2.02844		Low	Low		2.20909	1.60793		Low	Low		2.54651	2.20009		0
		IYMADLESALHYILR	6	5	1	O00391	M3(Oxidation)	1823.96										Medium	Low		2.94115	2.30626														Medium	High		3.00091	3.88254		0
		AHFSPSNIILDFPAAGSAAR	2	4	1	O00391		2042.05										Low			2.22328																Low			2.10143		0
		VPVLMESR	1	5	1	O00391	M5(Oxidation)	946.511										Low			2.09728																					0
		RDTGAALLAESR	4	1	1	O00391		1259.68		1.95758	1.39951							Low			1.68371				Low			1.58525														1
		VGSPNAAVLWLWSSHNR	5	5	1	O00391		1893.99		2.52362														Low	Low		1.94947	2.22124														0
		NGSVSR	2	5	1	O00391		619.319			0.954587																			Low			1.21611									0
		LVALKK	1	4	1	O00391		671.493																						Low			0.477114									1
		TALDDRKEGAVLAK	1	5	1	O00391		1486.84		1.37756																																2
		FGVTDFPSCYLLFRNGSVSRVPVLMESRSFYTAYLQRLSGLTR	1	5	1	O00391		4933.54																	Low			2.86313														4
		VPVLMESR	2	5	1	O00391		930.516																	Low	Low		1.887	1.21325													0
		NGSGAVFPVAGADVQTLR	3	5	1	O00391		1758.93																		High			3.14724								Low			1.70665		0
		LVALKKFVAVLAK	1	4	1	O00391		1399.93																													Low			1.04796		2
		QNVDHSQEAAKAKEVLPAIR	1	2	1	O00391		2204.15			2.48262																															2
		LVALKKFVAVLAKYFPGRPLVQNFLHSVNEWLKR	1	2	1	O00391		3981.38			0.95437																															4
		KVNWIGCQGSEPHFR	1	2	1	O00391	N-Term(Acetyl)	1799.87												Low			1.31762																			1
		LHPGLR	1	1	1	O00391		692.422												Low			0.356311																			0
		IEVGRFPVLEGQRLVALKKFVAVLAK	1	4	1	O00391		2880.75																		Low			1.2124													4
	O00468-5	Isoform 5 of Agrin OS=Homo sapiens GN=AGRN - [AGRIN_HUMAN]	0.63		1.6		1.31	1.7	0.49		1.36	2.63	0.97	3.74	2.53
		Sequence	# PSMs	# Proteins	# Protein Groups	Protein Group Accessions	Modifications	MH+ [Da]	XCorr A2	XCorr G2	XCorr M2	B2	H2	N2	XCorr B2	XCorr H2	XCorr N2	C2	I2	O2	XCorr C2	XCorr I2	XCorr O2	D2	J2	P2	XCorr D2	XCorr J2	XCorr P2	E2	K2	Q2	XCorr E2	XCorr K2	XCorr Q2	F2	L2	R2	XCorr F2	XCorr L2	XCorr R2	# Missed Cleavages
		SAGDVDTLAFDGR	3	9	1	O00468-5		1323.62	2.63171		2.91136								Low			1.98928																				0
		FHCQCPPGRVGPTCADEKSPCQPNPCHGAAPCR	1	8	1	O00468-5	N-Term(Acetyl)	3505.43										Low			0.118501																					2
		IFFVNPAPPYLWPAHKNELMLNSSLMR	2	6	1	O00468-5	M20(Oxidation)	3201.68																						Low			1.87823									1
		SAGDVDTLAFDGRTFVEYLNAVTESELANEIPVEK	3	1	1	O00468-5		3799.89											Low			2.69195														Low			1.94875			1
		SCRVNPRTRRPEMLLRPESCPARQAPVCGDDGVTYENDCVMGR	1	8	1	O00468-5	N-Term(Acetyl); M41(Oxidation)	4892.35					Low			2.24685																										4
		MALEVVFLAR	1	8	1	O00468-5	M1(Oxidation)	1164.65																	Low			1.32269														0
		AGPCEQAECGSGGSGSGEDGDCEQELCR	1	8	1	O00468-5		2730.97																													Low			0.213347		0
		GPSGLLLYNGQK	1	7	1	O00468-5		1246.68			2.82281																															0
		RPPTTAPSR	1	7	1	O00468-5		982.559			1.11543																															0
		QAPVCGDDGVTYENDCVMGR	3	8	1	O00468-5	M18(Oxidation)	2144.9			0.934866			Low			0.848749																									0
		GAAVIR	2	7	1	O00468-5		586.369												Low			1.25031																			0
		SPCPSVVAPVCGSDASTYSNECELQRAQCSQQRRIR	1	7	1	O00468-5	N-Term(Acetyl)	3967.8												Low			1.14285																			3
		CGQCPDGRALGPAGCEADASAPATCAEMRCEFGAR	1	7	1	O00468-5	N-Term(Acetyl)	3513.5												Low			0.839719																			2
		GVGLAGCPSACQCNPHGSYGGTCDPATGQCSCRPGVGGLRCDRCEPGFWNFR	1	8	1	O00468-5	N-Term(Acetyl)	5346.25																		Low			0.650349													2
	O14498	Immunoglobulin superfamily containing leucine-rich repeat protein OS=Homo sapiens GN=ISLR PE=1 SV=1 - [ISLR_HUMAN]	3.04	3.04	3.04	3.04		3.04	3.04	3.04	3.04	3.04			3.04
		Sequence	# PSMs	# Proteins	# Protein Groups	Protein Group Accessions	Modifications	MH+ [Da]	XCorr A2	XCorr G2	XCorr M2	B2	H2	N2	XCorr B2	XCorr H2	XCorr N2	C2	I2	O2	XCorr C2	XCorr I2	XCorr O2	D2	J2	P2	XCorr D2	XCorr J2	XCorr P2	E2	K2	Q2	XCorr E2	XCorr K2	XCorr Q2	F2	L2	R2	XCorr F2	XCorr L2	XCorr R2	# Missed Cleavages
		ALPGTPVASSQPR	25	1	1	O14498		1280.71	2.18879	2.05142	1.92566	Low	Low		1.87792	1.60434		Low	Low		2.51668	2.20658		Low	Low	Low	2.02729	2.19296	1.57928		Medium			2.13422		Low	Medium		2.45854	2.83468		0
	O14526-2	Isoform 2 of FCH domain only protein 1 OS=Homo sapiens GN=FCHO1 - [FCHO1_HUMAN]	5.07	3.38	1.46	2.48	1.46	1.46	5.74	1.46	1.46	1.01		2.59
		Sequence	# PSMs	# Proteins	# Protein Groups	Protein Group Accessions	Modifications	MH+ [Da]	XCorr A2	XCorr G2	XCorr M2	B2	H2	N2	XCorr B2	XCorr H2	XCorr N2	C2	I2	O2	XCorr C2	XCorr I2	XCorr O2	D2	J2	P2	XCorr D2	XCorr J2	XCorr P2	E2	K2	Q2	XCorr E2	XCorr K2	XCorr Q2	F2	L2	R2	XCorr F2	XCorr L2	XCorr R2	# Missed Cleavages
		LSKLASNGTPMGTFAPLWEVFR	1	11	1	O14526-2	M11(Oxidation)	2438.29	1.65225																																	1
		ADFEQKMLDSALRFQAMEETHLR	1	8	1	O14526-2	N-Term(Acetyl); M7(Oxidation); M17(Oxidation)	2840.32	1.42554																																	2
		LRRESTSQKEMDK	51	11	1	O14526-2	N-Term(Acetyl); M11(Oxidation)	1665.85				Medium	Low		2.68102	2.12507		Low	Low		2.32824	2.52531								Low	Low		2.39111	2.01208		Medium	Low		2.88221	2.34173		3
		LQPAATWNLEEKRLTWR	1	5	1	O14526-2	N-Term(Acetyl)	2154.18				Low			1.29555																											2
		KAAESLRR	1	10	1	O14526-2	N-Term(Acetyl)	972.546																Low			1.648															2
		DAAGKPQRPRSAPR	1	5	1	O14526-2	N-Term(Acetyl)	1548.83																Low			1.6188															1
		VTGELTMTFPAGIVRVFSGTPPPPVLSFR	1	5	1	O14526-2		3073.62																	Low			1.77932														1
		EEVVSTLDAVQVLSGVSQLLPK	1	9	1	O14526-2	N-Term(Acetyl)	2353.24																	Low			1.46118														0
		ATIEETYSK	2	2	1	O14526-2	N-Term(Acetyl)	1083.53			1.21309									Low			0.818442																			0
		SRENYLNRCMDQER	1	3	1	O14526-2		1813.8												Low			1.0929																			2
	O14556	Glyceraldehyde-3-phosphate dehydrogenase, testis-specific OS=Homo sapiens GN=GAPDHS PE=1 SV=2 - [G3PT_HUMAN]	9.07	8.82	2.7		2.7	6.13	2.7	14.95	2.7	8.82		14.71
		Sequence	# PSMs	# Proteins	# Protein Groups	Protein Group Accessions	Modifications	MH+ [Da]	XCorr A2	XCorr G2	XCorr M2	B2	H2	N2	XCorr B2	XCorr H2	XCorr N2	C2	I2	O2	XCorr C2	XCorr I2	XCorr O2	D2	J2	P2	XCorr D2	XCorr J2	XCorr P2	E2	K2	Q2	XCorr E2	XCorr K2	XCorr Q2	F2	L2	R2	XCorr F2	XCorr L2	XCorr R2	# Missed Cleavages
		AGIALNDNFVK	20	1	1	O14556		1161.63	3.12563	3.23261	2.36269	High	High		3.21636	2.70958		Medium	Medium		3.136	2.89167			High			2.9919		Low	High		2.42613	2.66218			Medium			3.32215		0
		VVAVNDPFIDPEYMVYMFKYDSTHGR	2	1	1	O14556	N-Term(Acetyl)	3135.49	1.59913				Low			1.83468																										1
		NGQLVVDNHEISVYQCKEPKQIPWR	1	1	1	O14556	N-Term(Acetyl)	3022.5				Low			1.82363																											2
		VPTPDVSVVDLTCRLAQPAPYSAIK	2	1	1	O14556		2640.37			1.91099																									Low			1.66373			1
		VVAVNDPFIDPEYMVYMFKYDSTHGR	1	1	1	O14556	N-Term(Acetyl); M14(Oxidation)	3151.45											Low			2.05329																				1
		QPCPVTRAPPPPEPKAEVEPQPQPEPTPVREEIKPPPPPLPPHPATPPPK	1	1	1	O14556	N-Term(Acetyl)	5427.95																							Low			1.7358								3
		AAAKGPMAGILAYTEDEVVSTDFLGDTHSSIFDAKAGIALNDNFVKLISWYDNEYGYSHR	1	1	1	O14556	N-Term(Acetyl); M7(Oxidation)	6612.09												Low			2.91768																			3
	O14773	Tripeptidyl-peptidase 1 OS=Homo sapiens GN=TPP1 PE=1 SV=2 - [TPP1_HUMAN]	24.33	26.82	4.97	33.04	23.62	4.97	26.82	14.21	15.1	1.24	7.99	7.99	1.24
		Sequence	# PSMs	# Proteins	# Protein Groups	Protein Group Accessions	Modifications	MH+ [Da]	XCorr A2	XCorr G2	XCorr M2	B2	H2	N2	XCorr B2	XCorr H2	XCorr N2	C2	I2	O2	XCorr C2	XCorr I2	XCorr O2	D2	J2	P2	XCorr D2	XCorr J2	XCorr P2	E2	K2	Q2	XCorr E2	XCorr K2	XCorr Q2	F2	L2	R2	XCorr F2	XCorr L2	XCorr R2	# Missed Cleavages
		VPIPWVSGTSASTPVFGGILSLINEHR	35	9	1	O14773		2834.55	5.1061	5.14578		High	High		5.73591	3.15085								High	High		5.53576	5.38804		High	High		4.8075	3.22104								0
		LFGGNFAHQASVAR	54	7	1	O14773		1474.77	4.81988	4.12111		High	High		4.24874	2.60519		High	High		4.73149	4.48471		High	High		4.44566	4.26641		High	High		4.48415	3.11339		High	High		4.64605	4.55041		0
		LYQQHGAGLFDVTR	55	8	1	O14773		1604.83	4.24947	4.15891		High	High		4.48279	2.77002		High	High		3.87895	4.6384		High	High		3.85754	4.04197		High	Medium		4.14454	2.74052		High	High		4.14345	4.16149		0
		HQFRPTFPASSPYVTTVGGTSFQEPFLITNEIVDYISGGGFSNVFPRPSYQEEAVTK	36	8	1	O14773		6297.17	3.55249	3.53017		Low	Low		2.74711	1.67067								Low	Low		3.23829	3.11959		Low			2.86746				High			4.05231		0
		AYPDVAALSDGYWVVSNRVPIPWVSGTSASTPVFGGILSLINEHR	28	9	1	O14773		4798.52	3.24433	2.21262		Low		Low	2.48801		3.07901			Medium			3.73223	High	Medium		4.6807	3.40973			Low			1.48922								1
		VNTELMK	19	8	1	O14773		834.449	1.52814	1.66711	2.3876	Low	Low		1.76902	1.66043									Low	High		1.64725	2.58119	Low	Low		1.63454	1.40837								0
		ILSGRPPLGFLNPR	6	9	1	O14773		1536.9				Low			1.89472										Low			1.36608		Medium			2.94386									0
		SPHPYQLPQALAPHVDFVGGLHRFPPTSSLRQRPEPQVTGTVGLHLGVTPSVIRKR	1	5	1	O14773	N-Term(Acetyl)	6170.38																Low			2.77865															4
		MGLQACLLGLFALILSGK	1	8	1	O14773	M1(Oxidation)	1864.04		1.15247																																0
		TLPPGWVSLGRADPEEELSLTFALR	1	6	1	O14773	N-Term(Acetyl)	2796.4					Low			1.73828																										1
		QAELLLPGAEFHHYVGGPTETHVVR	1	6	1	O14773		2757.39											Low			1.95075																				0
		VNTELMK	2	8	1	O14773	M6(Oxidation)	850.444																		Low			1.20692		Low			1.44474								0
	O15013-4	Isoform 4 of Rho guanine nucleotide exchange factor 10 OS=Homo sapiens GN=ARHGEF10 - [ARHGA_HUMAN]				1.12		0.45	1.12		3.43		2.91	5.07	0.45
		Sequence	# PSMs	# Proteins	# Protein Groups	Protein Group Accessions	Modifications	MH+ [Da]	XCorr A2	XCorr G2	XCorr M2	B2	H2	N2	XCorr B2	XCorr H2	XCorr N2	C2	I2	O2	XCorr C2	XCorr I2	XCorr O2	D2	J2	P2	XCorr D2	XCorr J2	XCorr P2	E2	K2	Q2	XCorr E2	XCorr K2	XCorr Q2	F2	L2	R2	XCorr F2	XCorr L2	XCorr R2	# Missed Cleavages
		APDGSWDSEPQKVIK	1	2	1	O15013-4	N-Term(Acetyl)	1698.83																Low			1.35293															1
		VMSSQR	2	2	1	O15013-4		707.338																		Low			0.443568							Low			0.570736			0
		YLIRSDDMIETVYNDR	1	2	1	O15013-4		2002.99											Low			1.78765																				1
		QLSHDLTRLKEHYEK	1	1	1	O15013-4		1896.97																	Low			1.9455														2
		IGSCTHQMGQIAIVSFQNSTPKVIECFNVESRILCMLYVPVEEKRR	3	2	1	O15013-4	M8(Oxidation); M36(Oxidation)	5285.67																													High			3.874		4
		VTGRGMVSYHAHNSPVKFIVLATALHEK	1	2	1	O15013-4		3062.63						Low			1.2901																									2
		IQLQLPGKQDK	2	2	1	O15013-4	N-Term(Acetyl)	1309.76						Low			0.8929			Low			0.789407																			1
		VYMGPGQLYQDLQNLLHDLNVIGQITQLIGNLKGNYQNLNQSVAHDWTSGLQRLILK	1	1	1	O15013-4	M3(Oxidation)	6461.47												Low			2.37558																			2
	O15031	Plexin-B2 OS=Homo sapiens GN=PLXNB2 PE=1 SV=3 - [PLXB2_HUMAN]	4.19			2.39			1.96	0.92	2.99	0.76		6.37
		Sequence	# PSMs	# Proteins	# Protein Groups	Protein Group Accessions	Modifications	MH+ [Da]	XCorr A2	XCorr G2	XCorr M2	B2	H2	N2	XCorr B2	XCorr H2	XCorr N2	C2	I2	O2	XCorr C2	XCorr I2	XCorr O2	D2	J2	P2	XCorr D2	XCorr J2	XCorr P2	E2	K2	Q2	XCorr E2	XCorr K2	XCorr Q2	F2	L2	R2	XCorr F2	XCorr L2	XCorr R2	# Missed Cleavages
		LSHDANETLPLHLYVKSYGKNIDSK	1	1	1	O15031	N-Term(Acetyl)	2884.51	2.21833																																	2
		GTNLNKAMTLQEAEAFVGAERCTMKTLTETDLYCEPPEVQPPPK	3	2	1	O15031	N-Term(Acetyl); M8(Oxidation)	4909.32	1.9106											Low			1.84745	Low			1.68976															3
		WTCQWDLR	1	1	1	O15031		1107.53	0.877224																																	0
		GTAVLQRGGLNLTAVTVAAENNHTVAFLGTSDGR	2	1	1	O15031		3410.76		1.73246																																1
		ALLRTEAGAFEYVPDPTFENFTGGVKKQVNKLIHAR	1	2	1	O15031		4017.08																	Low			1.97969														4
		VHAKMEANRNACYTGTR	1	1	1	O15031	M5(Oxidation)	1937.92																							Low			1.62235								2
		LEYYTDIMHTLFLELLEQYVVAKNPKLMLRRSETVVER	1	2	1	O15031	M8(Oxidation)	4656.43																													High			3.48495		4
		EISTYKKMVEDYYKGIR	1	2	1	O15031	M8(Oxidation)	2139.1																													Low			1.71606		3
		EISTYKKMVEDYYK	1	1	1	O15031	N-Term(Acetyl); M8(Oxidation)	1854.91			1.33252																															2
		GIRQMVQVSDQDMNTHLAEISRAHTDSLNTLVALHQLYQYTQKYYDEIINALEEDPAAQK	1	1	1	O15031	N-Term(Acetyl); M13(Oxidation)	6974.38												Low			2.14925																			3
		DSPSNK	2	1	1	O15031	N-Term(Acetyl)	689.323												Low			0.597774																			0
		SFASGGR	1	1	1	O15031		681.333												Low			0.48497																			0
	O15050	TPR and ankyrin repeat-containing protein 1 OS=Homo sapiens GN=TRANK1 PE=2 SV=4 - [TRNK1_HUMAN]	1.03	1.71	0.58	1.95	4.96	1.47	1.95	2.8	0.65	0.89	1.03	3.32	3.21
		Sequence	# PSMs	# Proteins	# Protein Groups	Protein Group Accessions	Modifications	MH+ [Da]	XCorr A2	XCorr G2	XCorr M2	B2	H2	N2	XCorr B2	XCorr H2	XCorr N2	C2	I2	O2	XCorr C2	XCorr I2	XCorr O2	D2	J2	P2	XCorr D2	XCorr J2	XCorr P2	E2	K2	Q2	XCorr E2	XCorr K2	XCorr Q2	F2	L2	R2	XCorr F2	XCorr L2	XCorr R2	# Missed Cleavages
		EHSHMLQKVQEHIKR	1	1	1	O15050	N-Term(Acetyl); M5(Oxidation)	1958.03	1.85059																																	2
		LLDLLVKFDINFNLK	5	1	1	O15050		1805.06	1.50053	1.21103										Low			1.3211		Low			1.05201			Low			1.7425								1
		RVSDMVEDLYRRKAWAGAEEAMTR	2	1	1	O15050	M5(Oxidation); M22(Oxidation)	2872.42		1.70961		Low			1.31223																											4
		GARMLWELAIDFSPR	1	1	1	O15050	N-Term(Acetyl); M4(Oxidation)	1819.92				Low			1.17431																											1
		ALKRVTNNAEK	1	1	1	O15050		1243.74				Low			1.10139																											2
		KNDSLLLAWNKALMENR	2	1	1	O15050	N-Term(Acetyl); M14(Oxidation)	2074.05										Low			1.53799					Low			1.31395													2
		MKEMMAVLSKLDIEDQLVFLK	1	1	1	O15050	N-Term(Acetyl); M4(Oxidation)	2539.34																Low			1.60221															2
		LFFRFMNVLIKRCK	1	1	1	O15050		1815.04																Low			1.60155															3
		LCIQARENHLFRWLMDHKPEWK	2	1	1	O15050	N-Term(Acetyl); M15(Oxidation)	2908.5		2.22297														Low			1.57507															2
		LSYSASQFYLEAAAKYLSANKMKEMMAVLSKLDIEDQLVFLK	1	1	1	O15050	M22(Oxidation); M25(Oxidation); M26(Oxidation)	4835.46																						Low			2.99889									4
		TSTPAEWIAQGDYYAKHQCWKVAAKCYQK	1	1	1	O15050		3374.55																						Low			2.81647									3
		CINDPNSMFLTGDTAQSIMKGVAFRFSDLR	4	1	1	O15050	N-Term(Acetyl); M8(Oxidation)	3392.57						Low			1.81713			Low			2.5503							Low			2.28967									2
		GQVSANMKIQKRIPRCYVEDTEAEK	1	1	1	O15050	N-Term(Acetyl); M7(Oxidation)	2951.45																						Low			1.8304									4
		RACLVVSLCISWR	1	1	1	O15050		1505.83																						Low			1.34835									1
		FIVGLK	1	1	1	O15050	N-Term(Acetyl)	718.459																						Low			0.539756									0
		ALMENRRRSRQDSAAHLGK	2	1	1	O15050	N-Term(Acetyl)	2238.18																							Low			1.79292		Low			1.68056			4
		KTKDHFLIMTDQVKLALNKHLLGR	1	1	1	O15050	M9(Oxidation)	2835.57																												Low			1.32563			4
		GQVSANMKIQK	8	1	1	O15050	N-Term(Acetyl); M7(Oxidation)	1261.65		1.93161	2.79039								Low	Medium		2.59578	2.91849			Low			1.79769													1
		NTIDKQCAVR	1	1	1	O15050	N-Term(Acetyl)	1189.61					Low			1.25642																										1
		GSRIKGIEGKFGMLAPNR	1	1	1	O15050	M13(Oxidation)	1947.08					Low			1.23004																										3
		FTRGPENYFSPSK	1	1	1	O15050		1529.73					Low			1.19714																										1
		EMMAVLSK	1	1	1	O15050	N-Term(Acetyl); M3(Oxidation)	966.446					Low			0.55324																										0
		SLMVNPEMYKLLNGELK	1	1	1	O15050	N-Term(Acetyl); M8(Oxidation)	2037.07																	Low			2.18223														1
		KFHVYWEKAEQAGSPLLAKQVWLKR	1	1	1	O15050	N-Term(Acetyl)	3054.7																	Low			1.52085														4
		VFPKILAEELKEIDYILSTDMYGLCKSILDVLFPKHFHQR	2	1	1	O15050		4749.58																							Low			2.39842								4
		SVVDVLKR	1	1	1	O15050		915.548																							Low			1.39561								1
		KFHVYWEKAEQAGSPLLAK	1	1	1	O15050		2202.14																													Low			1.54966		2
		MNLVAINGLLLEAKK	1	1	1	O15050	M1(Oxidation)	1642.97			1.11307																															1
		GARMLWELAIDFSPRCSENPEKIIATEQNTCAMEK	1	1	1	O15050	M4(Oxidation)	3997.83												Low			0.880292																			3
		SQGSFK	2	1	1	O15050		653.337												Low			0.384785																			0
		TIIGWSAQEESTIPSWQEDEEEAEVDGDYSEEDKAVEMRTGDSDPR	1	1	1	O15050	N-Term(Acetyl)	5258.2																		Low			0.96053													2
		LPRNIHVPELSLK	1	1	1	O15050		1515.93																		Low			0.747378													1
		SKKVSPK	2	1	1	O15050		773.503																		Low			0.255846													2
	O15078	Centrosomal protein of 290 kDa OS=Homo sapiens GN=CEP290 PE=1 SV=2 - [CE290_HUMAN]	1.17	1.69	2.7	1.9	4.2	2.14	2.54	6.17	1.37	1.77	1.01	2.3	3.67	0.69
		Sequence	# PSMs	# Proteins	# Protein Groups	Protein Group Accessions	Modifications	MH+ [Da]	XCorr A2	XCorr G2	XCorr M2	B2	H2	N2	XCorr B2	XCorr H2	XCorr N2	C2	I2	O2	XCorr C2	XCorr I2	XCorr O2	D2	J2	P2	XCorr D2	XCorr J2	XCorr P2	E2	K2	Q2	XCorr E2	XCorr K2	XCorr Q2	F2	L2	R2	XCorr F2	XCorr L2	XCorr R2	# Missed Cleavages
		DKEVESLR	12	2	1	O15078		975.503	1.80265		1.91962		Low			1.5048		Low	Low		1.65321	1.82648		Low			1.53567									Low			1.85278			1
		ERDLER	16	4	1	O15078		817.428	1.50284	1.88613		Low	Low		1.57982	1.53707								Low	Low		1.81184	2.03134		Low	Low	Low	1.57485	1.38711	1.45379							1
		ETWKTESKTIKEEKR	1	4	1	O15078		1893	1.40677																																	4
		EEKRKLEDQVQQDAIKVK	10	4	1	O15078	N-Term(Acetyl)	2226.19		2.16397		Low	Low		1.82007	1.60004				Low			1.75478		High			2.97217		Low			2.35988									4
		KHEEDLHILHHR	2	2	1	O15078		1563.79				Low			0.957257															Low			1.3876									1
		IMQEMK	1	2	1	O15078	M5(Oxidation)	795.378				Low			0.754922																											0
		DLERSRTVIAK	3	4	1	O15078		1287.75					Low			1.06858		Low	Low		1.58394	1.54469																				2
		KNEQLCQDIIDYQKQIDSQK	1	2	1	O15078		2437.21										Low			1.55391																					2
		NNLEILNEKMTVQLEETGKR	1	2	1	O15078	N-Term(Acetyl)	2401.21										Low			0.476002																					2
		YNYKEEVK	1	2	1	O15078		1072.52										Low			0.118501																					1
		AGEEQAKFENQLKTKVMKLENELEMAQQSAGGR	1	2	1	O15078	M25(Oxidation)	3708.84																Low			0.44772															4
		TMIQLQNDKLKIMQEMK	1	2	1	O15078	N-Term(Acetyl); M2(Oxidation); M13(Oxidation); M16(Oxidation)	2182.13																						Low			1.65238									2
		LIAELGRKEMEPKSHHTLKIAHQTIANMQAR	1	2	1	O15078	N-Term(Acetyl); M28(Oxidation)	3609.87																						Low			1.42192									4
		MPPNINWKEIMKVDPDDLPR	1	2	1	O15078	N-Term(Acetyl)	2450.25																						Low			1.4176									2
		EYNNLLNALQMDSDEMKKILAENSR	3	4	1	O15078	M11(Oxidation)	2955.37																												Low			2.35813			2
		ALSRALLELRAEMTAAAEER	1	2	1	O15078	N-Term(Acetyl)	2243.16																												Low			1.68494			2
		NELLSMEAEVCEKIGCLQRFKEMAIFKIAALQK	1	4	1	O15078	M6(Oxidation)	3799.89		2.35327																																4
		ESRKEAINYSQQLAK	1	4	1	O15078		1764.94		1.89281																																2
		NTCIIEDLKNELQRNK	1	3	1	O15078	N-Term(Acetyl)	1973.02					Low			1.43954																										2
		ETDAAEKLR	1	2	1	O15078		1032.53					Low			1.28882																										1
		KITMLEMKELNERQR	2	4	1	O15078	M4(Oxidation); M7(Oxidation)	1951.02											Low			1.84615			Low			1.24035														3
		LELQADSSLNK	1	2	1	O15078		1217.62											Low			1.66992																				0
		ESQCLK	2	2	1	O15078		707.339						Low			0.474967		Low			0.903924																				0
		TMIQLQNDKLKIMQEMKNSQQEHR	2	2	1	O15078	M2(Oxidation); M13(Oxidation)	3003.53																	Low			1.85221			Low			1.24943								3
		DLKEMCEFLKKEKAEVQR	1	2	1	O15078	M5(Oxidation)	2240.15																							Low			1.94395								4
		VNKYNEDLEQQIKILK	1	2	1	O15078	N-Term(Acetyl)	2017.09																							Low			1.83666								2
		KENDHYQLQVQELTDLLK	1	2	1	O15078	N-Term(Acetyl)	2256.17																							Low			1.53495								1
		IAHQTIANMQARLNQK	1	2	1	O15078	N-Term(Acetyl); M9(Oxidation)	1895.01																							Low			1.41054								1
		VINWHMKIEELRLQELKLNRELVK	1	2	1	O15078	N-Term(Acetyl); M6(Oxidation)	3089.67																							Low			1.40552								4
		LELKISDFLDENEALRERVGLEPK	1	3	1	O15078	N-Term(Acetyl)	2855.51																							Low			1.35309								3
		VVEKVQR	1	2	1	O15078	N-Term(Acetyl)	899.541																							Low			1.04833								1
		LQKMEAYNLR	1	2	1	O15078	M4(Oxidation)	1281.65																													Low			1.56019		1
		HTRELKTQVEDLNENLLKLKEALK	1	2	1	O15078	N-Term(Acetyl)	2904.65																													Low			1.22783		4
		TIPELEKTIGLMKKVVEK	1	1	1	O15078	M12(Oxidation)	2072.22			1.29929																															3
		IQSTLDILKEK	2	3	1	O15078	N-Term(Acetyl)	1329.79			1.27907																					Low			1.32924							1
		ETDAAEK	12	2	1	O15078		763.35			0.835503			Low			0.887138			Low			1.14476																			0
		QIDSQKETLLSR	1	2	1	O15078		1417.78						Low			1.87633																									1
		LAEMEQTVAEQDDSLSSLLVKLKKVSQDLER	1	1	1	O15078	N-Term(Acetyl); M4(Oxidation)	3560.82												Low			1.89614																			3
		KETDAAEK	2	2	1	O15078	N-Term(Acetyl)	933.456												Low			1.17741			Low			1.0777													1
		FSKTMIQLQNDKLKIMQEMK	1	2	1	O15078	N-Term(Acetyl); M5(Oxidation)	2512.3																		Low			1.45045													3
		AEHCQKMYEHLRTSLKQMEERNFELETK	1	4	1	O15078	M18(Oxidation)	3524.73																		Low			1.32652													4
		KETDAAEKLR	1	2	1	O15078		1160.63																		Low			1.21383													2
		MTVQLEETGK	1	2	1	O15078	M1(Oxidation)	1151.57																		Low			1.20985													0
		WQAKIEGIRNK	1	2	1	O15078	N-Term(Acetyl)	1384.77																		Low			1.18014													2
		DLPRLK	1	2	1	O15078		741.456																		Low			1.13293													1
		LHALEK	1	2	1	O15078		710.425																		Low			0.59393													0
	O43432	Eukaryotic translation initiation factor 4 gamma 3 OS=Homo sapiens GN=EIF4G3 PE=1 SV=2 - [IF4G3_HUMAN]	7.82	0.95	1.77	1.01		2.46	0.95	0.95	10.79		6.94	2.4
		Sequence	# PSMs	# Proteins	# Protein Groups	Protein Group Accessions	Modifications	MH+ [Da]	XCorr A2	XCorr G2	XCorr M2	B2	H2	N2	XCorr B2	XCorr H2	XCorr N2	C2	I2	O2	XCorr C2	XCorr I2	XCorr O2	D2	J2	P2	XCorr D2	XCorr J2	XCorr P2	E2	K2	Q2	XCorr E2	XCorr K2	XCorr Q2	F2	L2	R2	XCorr F2	XCorr L2	XCorr R2	# Missed Cleavages
		VDTAVIKQRVPILLK	18	7	1	O43432	N-Term(Acetyl)	1735.11	1.72173	1.85942		Low	Medium		2.16635	2.20355			Low			2.01963			Low			1.55079			Low			1.89044			Low			2.48036		2
		EQEGQTSETTAIVSIAELPLPPSPTTVSSVARSTIAAPTSSALSSQPIFTTAIDDRCELSSPREDTIPIPSLTSCTETSDPLPTNENDDDICK	1	4	1	O43432	N-Term(Acetyl)	9785.65	1.59427																																	3
		SILNKLTPQMFNQLMK	2	7	1	O43432	M15(Oxidation)	1922	1.56865															Low			1.61308															1
		TLDPRILPRGPDFTPAFADFGRQTPGGR	1	7	1	O43432	N-Term(Acetyl)	3097.65										Low			1.84547																					3
		NHDEESLECLCRLLTTIGK	1	7	1	O43432		2174.02																												Low			1.1857			1
		DPNQGGKDITEEIMSGGGSR	1	5	1	O43432	N-Term(Acetyl); M14(Oxidation)	2105.92																												Low			1.13271			1
		LDQPANLLR	1	7	1	O43432	N-Term(Acetyl)	1081.61		1.141																																0
		QVSGLTVDTEERLKGVIDLVFEKAIDEPSFSVAYANMCRCLVTLK	1	7	1	O43432		4987.6																													Low			2.57291		4
		NHDEESLECLCRLLTTIGKDLDFEKAKPR	1	7	1	O43432		3373.74																													Low			1.96412		3
		TLTSRGSMGREK	1	7	1	O43432	N-Term(Acetyl)	1364.7																													Low			1.49997		2
		IQLVPKAQLGSWGKGSSGGAK	1	7	1	O43432		2069.15																													Low			1.16785		2
		EAMQCVEELNAQGLLHVFVRVGVESTLERSQITRDHMGQLLYQLVQSEK	1	7	1	O43432	N-Term(Acetyl); M37(Oxidation)	5669.76																													Low			0.239501		3
		TIRIRDPNQGGKDITEEIMSGGGSRNPTPPIGRPTSTPTPPQQLPSQVPEHSPVVYGTVESAHLAASTPVTAASDQK	1	2	1	O43432	N-Term(Acetyl)	8050.99						Low			1.87002																									4
		ESAKPEISAMSAHDKAALSEEELERK	1	6	1	O43432	M10(Oxidation)	2872.43						Low			1.7559																									2
		LVLSGEK	4	4	1	O43432		745.454						Low			1.03015			Low			1.00372																			0
		FMLQDVIDLRLCNWVSRR	1	3	1	O43432		2264.21												Low			1.37759																			2
		SPFFQRPQIQPPR	1	2	1	O43432		1597.87												Low			1.20815																			0
	O43505	Beta-1,4-glucuronyltransferase 1 OS=Homo sapiens GN=B3GNT1 PE=1 SV=1 - [B4GA1_HUMAN]	15.42	2.41	11.33	12.53	2.41		17.59	11.57		4.34		3.13	2.41	3.86
		Sequence	# PSMs	# Proteins	# Protein Groups	Protein Group Accessions	Modifications	MH+ [Da]	XCorr A2	XCorr G2	XCorr M2	B2	H2	N2	XCorr B2	XCorr H2	XCorr N2	C2	I2	O2	XCorr C2	XCorr I2	XCorr O2	D2	J2	P2	XCorr D2	XCorr J2	XCorr P2	E2	K2	Q2	XCorr E2	XCorr K2	XCorr Q2	F2	L2	R2	XCorr F2	XCorr L2	XCorr R2	# Missed Cleavages
		WVNLPEESLLRPAYVVPWQDPWEPFYVAGGKVPTFDER	17	4	1	O43505		4487.3	4.40928	4.08264														High	High		4.74715	4.38822			Low			2.2327								1
		TALASGGVLDASGDYR	3	3	1	O43505		1552.77	2.09374																							Medium			2.08598							0
		SVDQVKAQLR	13	3	1	O43505	N-Term(Acetyl)	1185.66	1.67471	1.70006	1.70594	Low			1.86894				Low			1.91104			Low	Low		1.58765	1.10072	Low	Low		1.91185	1.13799								1
		VAQPGINYALGTNVSYPNNLLRNLAREGANYALVIDVDMVPSEGLWR	1	3	1	O43505	N-Term(Acetyl); M39(Oxidation)	5201.73										Low			0.461656																					2
		WEGPLSVSVFAATK	1	3	1	O43505		1491.8																Low			1.08827															0
		SCQEVFDK	1	3	1	O43505		955.406					Low			0.974672																										0
		GLREMLDQSNQWGGTALVVPAFEIR	1	3	1	O43505	N-Term(Acetyl)	2829.43																	Low			1.45667														1
		SCQEVFDK	1	3	1	O43505	N-Term(Acetyl)	997.443			1.24191																															0
		FHPQKEAENQHNK	1	1	1	O43505	N-Term(Acetyl)	1648.75												Low			1.47103																			1
	O43511	Pendrin OS=Homo sapiens GN=SLC26A4 PE=1 SV=1 - [S26A4_HUMAN]									5		3.85	3.85	5.13
		Sequence	# PSMs	# Proteins	# Protein Groups	Protein Group Accessions	Modifications	MH+ [Da]	XCorr A2	XCorr G2	XCorr M2	B2	H2	N2	XCorr B2	XCorr H2	XCorr N2	C2	I2	O2	XCorr C2	XCorr I2	XCorr O2	D2	J2	P2	XCorr D2	XCorr J2	XCorr P2	E2	K2	Q2	XCorr E2	XCorr K2	XCorr Q2	F2	L2	R2	XCorr F2	XCorr L2	XCorr R2	# Missed Cleavages
		MAAPGGR	1	1	1	O43511	N-Term(Acetyl)	701.329					Low			0.581987																										0
		QNKIDAVIWVFTCIVSIILGLDLGLLAGLIFGLLTVVLR	1	1	1	O43511	N-Term(Acetyl)	4251.52																													Low			0.538313		1
		DTFFLTVHDAILYLQNQVK	6	1	1	O43511		2265.2						Low			2.13905			Medium			3.47351																			0
		TLVPILEWLPK	2	1	1	O43511		1308.8						Low			1.40382			Low			2.20377																			0
		TQVAGIISAAIVMIAILALGKLLEPLQKSVLAAVVIANLK	1	1	1	O43511	M13(Oxidation)	4069.47																		Low			0.464174													2
	O43707	Alpha-actinin-4 OS=Homo sapiens GN=ACTN4 PE=1 SV=2 - [ACTN4_HUMAN]	10.98	3.4	1.32	2.85	5.82	2.85	3.18	4.72	6.04		5.82		5.05	1.65
		Sequence	# PSMs	# Proteins	# Protein Groups	Protein Group Accessions	Modifications	MH+ [Da]	XCorr A2	XCorr G2	XCorr M2	B2	H2	N2	XCorr B2	XCorr H2	XCorr N2	C2	I2	O2	XCorr C2	XCorr I2	XCorr O2	D2	J2	P2	XCorr D2	XCorr J2	XCorr P2	E2	K2	Q2	XCorr E2	XCorr K2	XCorr Q2	F2	L2	R2	XCorr F2	XCorr L2	XCorr R2	# Missed Cleavages
		IMSLVDPNHSGLVTFQAFIDFMSRETTDTDTADQVIASFKVLAGDKNFITAEELRR	1	1	1	O43707	N-Term(Acetyl)	6303.16	1.98561																																	4
		TINEVENQILTRDAKGISQEQMQEFR	2	1	1	O43707	N-Term(Acetyl); M22(Oxidation)	3135.5	1.78719				Low			1.91993																										2
		EAMLKHRDYETATLSDIK	1	2	1	O43707	N-Term(Acetyl)	2163.08	1.5496																																	2
		HRDYETATLSDIKALIRK	1	2	1	O43707		2130.2				Low			1.79369																											3
		TIQEMQQKLEDFR	1	2	1	O43707	N-Term(Acetyl); M5(Oxidation)	1723.8				Low			1.32995																											1
		SFSTALYGESDL	1	1	1	O43707	N-Term(Acetyl)	1331.61										Low			1.2343																					0
		DGLKLMLLLEVISGERLPKPERGKMR	3	3	1	O43707	N-Term(Acetyl); M6(Oxidation); M25(Oxidation)	3052.67																Low			2.05619									Low	Low		2.05206	2.43196		4
		QFASQANVVGPWIQTKMEEIGRISIEMNGTLEDQLSHLKQYER	2	1	1	O43707	N-Term(Acetyl); M27(Oxidation)	5032.49																						Low			2.61753									3
		EREAILAIHK	1	1	1	O43707	N-Term(Acetyl)	1221.7																						Low			1.22083									1
		WEKVQQLVPKRDHALLEEQSKQQSNEHLR	3	1	1	O43707	N-Term(Acetyl)	3595.92		1.82487															Low			1.59931									Low			2.08967		4
		MVDYHAANQSYQYGPSSAGNGAGGGGSMGDYMAQEDDWDR	1	3	1	O43707	M1(Oxidation); M28(Oxidation)	4247.59											Low			1.04294																				0
		LERLDHLAEKFRQKASIHEAWTDGK	1	2	1	O43707		2978.6																							Low			1.4341								4
		VQQLVPKRDHALLEEQSK	1	1	1	O43707	N-Term(Acetyl)	2160.16																							Low			0.947288								2
		LRLSNRPAFMPSEGKMVSDINNGWQHLEQAEK	1	2	1	O43707	N-Term(Acetyl); M10(Oxidation)	3740.83						Low			1.22542																									2
		RTIPWLEDRVPQKTIQEMQQK	1	2	1	O43707	M18(Oxidation)	2640.39						Low			0.639432																									3
		VLAGDK	1	1	1	O43707		602.36																		Low			0.756342													0
		MVDYHAANQSYQYGPSSAGNGAGGGGSMGDYMAQEDDWDR	2	3	1	O43707	N-Term(Acetyl); M28(Oxidation); M32(Oxidation)	4289.61																		Low			0.350667													0
		LVSIGAEEIVDGNAK	2	3	1	O43707		1514.82																								Medium			2.44556							0
	O60494	Cubilin OS=Homo sapiens GN=CUBN PE=1 SV=5 - [CUBN_HUMAN]	1.96	2.57	2.1	1.79	1.44	0.77	2.13	0.63	3.26	3.67	0.44	0.28	1.57	0.36	0.47
		Sequence	# PSMs	# Proteins	# Protein Groups	Protein Group Accessions	Modifications	MH+ [Da]	XCorr A2	XCorr G2	XCorr M2	B2	H2	N2	XCorr B2	XCorr H2	XCorr N2	C2	I2	O2	XCorr C2	XCorr I2	XCorr O2	D2	J2	P2	XCorr D2	XCorr J2	XCorr P2	E2	K2	Q2	XCorr E2	XCorr K2	XCorr Q2	F2	L2	R2	XCorr F2	XCorr L2	XCorr R2	# Missed Cleavages
		IFGNDNIVGTHGK	12	3	1	O60494		1371.71	3.51623	3.52124		Medium	Medium		3.06876	2.2324			Low			2.2845		High	High		3.11257	3.21091		Medium			3.10935									0
		FVTDGSVTASGFR	20	3	1	O60494		1343.67	3.41878	3.16402	4.29744	Low	Low		2.36714	1.36584		Low			1.86587			High	Low	Medium	3.34677	2.46174	2.1366	Low	High	Medium	1.95781	2.3766	2.16611							0
		IYDGPSIHAR	16	3	1	O60494		1128.58	2.7297	2.57592	2.71867	Low			2.31641				Low			2.50685		Low	Low		2.09145	2.26142		Low	Low		2.21653	1.82772			Low			2.1902		0
		FRSDNSPTHVGFK	3	3	1	O60494		1491.73	2.0703			Low			1.96549										Low			1.80134														1
		DFVEILDGGHEDAPLR	7	3	1	O60494	N-Term(Acetyl)	1824.87	1.21932	1.25557	1.20726	Low			1.69013															Low			1.63718				Low			1.5776		0
		AFGNLR	1	2	1	O60494		677.379	1.09006																																	0
		SPENPMQVSSTGNELAIR	2	3	1	O60494	M6(Oxidation)	1945.93				High			3.8288				High			3.85275																				0
		FKTDLSINGR	1	3	1	O60494		1150.62				Low			2.18286																											1
		LQVLLLTDGVGR	1	3	1	O60494		1283.78										Low			2.54535																					0
		ICEWRITAPEGRRITLMFNNLR	1	3	1	O60494	M17(Oxidation)	2705.47										Low			2.14112																					3
		FISDGSGSGTGFQATFMK	6	3	1	O60494		1837.85			4.62891		Low			1.487		Low	Low		1.49221	1.49872																				0
		SSNNSMLLVFK	7	2	1	O60494	N-Term(Acetyl)	1281.63		1.10021								Low	Low		1.3248	1.33501			Low	Low		1.60451	1.1265							Low			1.02058			0
		FDIEVTPNCTSNYLELRDGVDSDAPILSK	1	3	1	O60494		3211.51																Low			1.09021															1
		EQLANPIVSSGNSLFLR	6	3	1	O60494		1844.99		2.46648	3.90784														High			4.05136								Low			2.45851			0
		GIITSPK	1	3	1	O60494		715.445					Low			0.786101																										0
		NLNCVWIIIAPVNKVIHLTFNTFALEAASTRQRCLYDYVKLYDGDSENANLAGTFCGSTVPAPFISSGNFLTVQFISDLTLER	1	2	1	O60494	N-Term(Acetyl)	9227.7																													Low			2.14889		4
		SITNSVWIR	1	2	1	O60494		1075.59																													Low			1.37014		0
		SPENPMQVSSTGNELAIR	4	3	1	O60494		1929.94			5.2097															High			4.0132													0
		EIPGPIRSTGEYMFIRFTSDSSVTR	1	1	1	O60494	N-Term(Acetyl); M13(Oxidation)	2904.39			1.64971																															2
		RITLMFNNLR	1	1	1	O60494	M5(Oxidation)	1293.69			1.10769																															1
		SGVVNR	2	2	1	O60494		631.345			0.632496			Low			0.60909																									0
		FQSGPSRQNR	2	3	1	O60494	N-Term(Acetyl)	1218.58						Low			0.877827			Low			1.04656																			1
		FTSDSSVTR	1	3	1	O60494		999.485																		Low			1.77148													0
		RPPNVK	1	2	1	O60494		710.425																		Low			0.895302													0
		VIHLTFNTFALEAASTR	1	2	1	O60494		1891.03																														Low			1.43386	0
	O60673-2	Isoform 2 of DNA polymerase zeta catalytic subunit OS=Homo sapiens GN=REV3L - [DPOLZ_HUMAN]	1.67	0.62	5.05	1.9	3.11	3.9	3.93	1.18	2.98	2.52	1.87	3.34	0.29
		Sequence	# PSMs	# Proteins	# Protein Groups	Protein Group Accessions	Modifications	MH+ [Da]	XCorr A2	XCorr G2	XCorr M2	B2	H2	N2	XCorr B2	XCorr H2	XCorr N2	C2	I2	O2	XCorr C2	XCorr I2	XCorr O2	D2	J2	P2	XCorr D2	XCorr J2	XCorr P2	E2	K2	Q2	XCorr E2	XCorr K2	XCorr Q2	F2	L2	R2	XCorr F2	XCorr L2	XCorr R2	# Missed Cleavages
		LPEAPGLSPLSTEPKTQK	9	3	1	O60673-2		1893	2.50258	1.86453				Low			1.19643							Low	Low		1.95392	1.39782								Low	Low		1.6499	1.55309		1
		IKSQSGAEVK	4	2	1	O60673-2		1046.6	1.15897																					Low			1.1888									1
		NNDMLTPTPDSSPRSTSSPSQSK	2	2	1	O60673-2	M4(Oxidation)	2450.08	1.13861																Low			1.29613														1
		KWGARVVYGDTDSMFVLLK	16	2	1	O60673-2	N-Term(Acetyl)	2227.19				Low	Low		1.54429	1.11678		Low	Low		1.64484	1.7026								Low			1.35427			Low	Low		1.31878	1.63341		2
		VLSDWFDNKTDLYRWKMVDHYVSRVR	1	3	1	O60673-2	N-Term(Acetyl); M17(Oxidation)	3386.66										Low			2.15793																					4
		VRGNLQMLEQLDLIGKTSEMARLFGIQFLHVLTRGSQYR	4	3	1	O60673-2	N-Term(Acetyl)	4560.47										Low	Low		1.73397	2.14614			Low			2.22254									Low			1.80846		4
		CWSPTDPRAEEIMAAAEKEAMLFK	1	2	1	O60673-2		2724.33										Low			1.55192																					2
		MVEDKKIVIMPCKCAPSR	1	3	1	O60673-2	N-Term(Acetyl)	2090.03										Low			1.40654																					3
		MSKKLPPVIIKYIIINR	1	2	1	O60673-2		2026.29										Low			0.582629																					3
		MAFSIDR	2	1	1	O60673-2	M1(Oxidation)	855.413										Low		Low	0.579452		0.670602																			0
		MPSPCR	2	2	1	O60673-2	M1(Oxidation)	706.291										Low			0.312726																					0
		MPSPCRSFGNNKYPQNSDDEENEPQIEKEEMELSLVMSQR	5	2	1	O60673-2		4686.1		1.19321			Low			2.46651								Low	Low		1.47407	1.66882														3
		LANDLAEFEGDFSLEGLRLWKTAFSAMTQNPRPGSPLRSGQGVVNK	1	2	1	O60673-2		5004.54																						Low			1.8684									3
		GNLQMLEQLDLIGKTSEMAR	1	3	1	O60673-2	N-Term(Acetyl); M5(Oxidation); M18(Oxidation)	2321.15																						Low			1.46592									1
		LSGCFSSFLESKKSVDLQTFPSSRDDLHPSVVCNSIGPGVSKINVQRPHNQSAMFTLK	1	2	1	O60673-2		6320.1																												Low			1.14809			4
		HIPCVSLNCPVLFKLSRVNRELSK	1	2	1	O60673-2	N-Term(Acetyl)	2794.54																												Low			1.09443			3
		ANKRTRSVTSPR	1	2	1	O60673-2		1372.8		1.68379																																3
		AKLANPSIVTK	1	2	1	O60673-2	N-Term(Acetyl)	1183.71		0.935215																																1
		VLSDWFDNKTDLYRWKMVDHYVSR	1	3	1	O60673-2		3073.51					High			2.54768																										3
		ESSKGHTR	1	2	1	O60673-2		901.434					Low			1.52036																										1
		GTSRKHTTLKDEK	1	2	1	O60673-2		1500.78					Low			1.16452																										3
		IHKATSSSR	2	2	1	O60673-2		986.543					Low			1.10815										Low			0.825074													1
		KIVIMPCKCAPSR	1	3	1	O60673-2	M5(Oxidation)	1461.76											Low			1.99691																				2
		TVNSRIGK	1	2	1	O60673-2		874.508											Low			0.963693																				1
		IYLYNPTMVKRICELLQSGAIMNK	1	2	1	O60673-2	N-Term(Acetyl); M8(Oxidation); M22(Oxidation)	2872.44																							Low			1.53192								2
		NMLVKLGKIDSK	1	2	1	O60673-2	M2(Oxidation)	1361.76																							Low			0.938545								2
		RTLSFRKKR	1	2	1	O60673-2	N-Term(Acetyl)	1233.75																													Low			1.00892		4
		ITFQCK	2	2	1	O60673-2	N-Term(Acetyl)	781.377						Low			0.655517																				Low			0.781653		0
		MLTYDRRSEPQVGER	1	2	1	O60673-2	M1(Oxidation)	1852.87			2.17958																															2
		SKAKLANPSIVTK	1	2	1	O60673-2		1356.83			1.34392																															2
		RTRSVTSPR	1	2	1	O60673-2		1059.62			1.283																															2
		ETSQIDGPSLNNTYGFK	1	2	1	O60673-2		1870.9			1.19261																															0
		APYLRQLLDQF	1	2	1	O60673-2		1363.74			1.04949																															1
		IGKTSRARAQIK	1	2	1	O60673-2	N-Term(Acetyl)	1370.81			0.808302																															3
		MISRVPDDKIENRFAAER	1	3	1	O60673-2	M1(Oxidation)	2163.08						Low			0.833477																									3
		DSPFIHMHR	1	2	1	O60673-2		1139.54						Low			0.800244																									0
		KKPRAK	1	2	1	O60673-2	N-Term(Acetyl)	769.503						Low			0.415355																									2
		IRYEEFQEHKTEKPSLSQQAAHYMFFPSVVLSNCLTRPQK	1	2	1	O60673-2	N-Term(Acetyl); M24(Oxidation)	4825.38												Low			2.02603																			2
		CESLCFHSTPIIQRKLLER	1	2	1	O60673-2		2273.17												Low			1.88887																			2
		IKSQSGAEVKFVLK	1	2	1	O60673-2		1533.92												Low			0.969645																			2
		LSPVTYKLQPGNKPSRLKLNKR	1	2	1	O60673-2		2537.52												Low			0.470578																			4
	O60888	Protein CutA OS=Homo sapiens GN=CUTA PE=1 SV=2 - [CUTA_HUMAN]	30.73				15.08				15.64
		Sequence	# PSMs	# Proteins	# Protein Groups	Protein Group Accessions	Modifications	MH+ [Da]	XCorr A2	XCorr G2	XCorr M2	B2	H2	N2	XCorr B2	XCorr H2	XCorr N2	C2	I2	O2	XCorr C2	XCorr I2	XCorr O2	D2	J2	P2	XCorr D2	XCorr J2	XCorr P2	E2	K2	Q2	XCorr E2	XCorr K2	XCorr Q2	F2	L2	R2	XCorr F2	XCorr L2	XCorr R2	# Missed Cleavages
		GKIEEDSEVLMMIKTQSSLVPALTDFVRSVHPYEVAEVIALPVEQGNFPYLQWVR	1	3	1	O60888	N-Term(Acetyl)	6300.16	2.31476																																	3
		SVHPYEVAEVIALPVEQGNFPYLQWVR	1	3	1	O60888		3140.63																						High			3.64361									0
		APAVLLGGVASLLLSFVWMPALLPVASR	2	1	1	O60888	N-Term(Acetyl)	2890.65					Low			1.31809																					Low			0.640609		0
	O75165	DnaJ homolog subfamily C member 13 OS=Homo sapiens GN=DNAJC13 PE=1 SV=5 - [DJC13_HUMAN]	2.01	1.43	3.39	1.2	1.34	4.32	0.8	4.64	3.79	2.45	6.38	2.5	1.38	0.8
		Sequence	# PSMs	# Proteins	# Protein Groups	Protein Group Accessions	Modifications	MH+ [Da]	XCorr A2	XCorr G2	XCorr M2	B2	H2	N2	XCorr B2	XCorr H2	XCorr N2	C2	I2	O2	XCorr C2	XCorr I2	XCorr O2	D2	J2	P2	XCorr D2	XCorr J2	XCorr P2	E2	K2	Q2	XCorr E2	XCorr K2	XCorr Q2	F2	L2	R2	XCorr F2	XCorr L2	XCorr R2	# Missed Cleavages
		WGLLSMPVDEEVESLHLR	26	2	1	O75165		2110.09	2.07922	1.88699	2.14848	Low	Low		1.87615	1.16791		Low	Low		2.30788	1.71704		Low	Low		2.10614	2.21267		Low	Low	Low	2.00599	1.16774	1.53188	Low	Low		2.09582	1.88534		0
		MGIAQKENINQKPVVLRK	1	2	1	O75165	N-Term(Acetyl)	2108.16	1.43865																																	2
		ADLVPYLLK	9	4	1	O75165	N-Term(Acetyl)	1073.61	1.25341	2.07267				Medium			2.20917			Low			2.13961	Low			1.77334															0
		KSLAGMLTPYVARK	1	3	1	O75165		1534.89				Low			1.36893																											2
		YAGYPMLIR	4	3	1	O75165	N-Term(Acetyl)	1125.57										Low			1.69093										Low			1.43312		Low			1.64495			0
		FGQDHARSNLIWNFKTR	1	2	1	O75165		2090.03										Low			1.40663																					2
		KGSGKKSETLKFSTEHR	1	2	1	O75165	N-Term(Acetyl)	1962.04										Low			1.27511																					4
		ESEKEWYFGNADKER	2	2	1	O75165		1887.83										Low	Low		1.22942	1.49251																				2
		KLAVASVTEILK	2	3	1	O75165	N-Term(Acetyl)	1313.82						Low			0.936386													Low			0.923467									1
		DRMGIAQK	1	2	1	O75165	N-Term(Acetyl); M3(Oxidation)	976.481																												Medium			2.66048			1
		DLMDSNGIRILVDLLTLAHLHVSRATVPLQSNVIEAAPDMKR	1	2	1	O75165	N-Term(Acetyl); M40(Oxidation)	4680.41																												Low			1.87358			3
		EEIIKSAIDHAGNYIGISLR	1	2	1	O75165	N-Term(Acetyl)	2241.2																												Low			1.83186			1
		ITEMPSIIKDLCRVLYFGK	1	3	1	O75165	M4(Oxidation)	2242.21					Low			1.39714																										2
		ELGSANVISWNHHEFEVK	3	2	1	O75165		2096.05											Low			1.66697															Low			2.02664		0
		RVLALTETCLVERDPATYNIATLKPLGEVFALVCDSENPQLFTIEFIK	1	2	1	O75165	N-Term(Acetyl)	5422.81																							Low			1.62914								2
		TRCWAQGMDGWRPLQSIPQLK	1	2	1	O75165	N-Term(Acetyl)	2513.22																							Low			0.820822								1
		YIIGMLER	1	2	1	O75165		994.531																							Low			0.813676								0
		SAIDHAGNYIGISLRIRKEPLEFEQYLNLRFGK	1	2	1	O75165	N-Term(Acetyl)	3890.05																													Low			1.97124		4
		RQRIKIEANWDLFYYR	1	2	1	O75165		2171.17																													Low			1.29385		3
		LERDRLILFLNKLILNKK	1	1	1	O75165	N-Term(Acetyl)	2281.39			1.04872																															4
		KPREFLIALLEKLTELLEK	1	1	1	O75165	N-Term(Acetyl)	2325.42			0.801654																															2
		CVAVLTRASKPSDMSVQVCGYISKCYSVAAQFEECREKITEMPSIIK	2	1	1	O75165	N-Term(Acetyl); M14(Oxidation)	5256.49						Low			2.05848			Low			1.42946																			4
		KGDCDK	1	3	1	O75165		665.304						Low			1.15923																									1
		DLACFYTTKHSWRGK	1	2	1	O75165	N-Term(Acetyl)	1854.93						Low			0.899006																									2
		RLVASK	1	2	1	O75165		673.444						Low			0.46839																									1
		WCLLASGQAVLNETDLATLILNMLITMCGYFPSRDQDNAIIRPLPKVK	2	2	1	O75165	N-Term(Acetyl); M23(Oxidation)	5403.85						Low			0.232835																									2
		DRLILFLNKLILNKK	1	2	1	O75165		1841.14																		Low			1.36999													3
		LTELLEK	1	3	1	O75165		845.497																		Low			0.900505													0
		ADLVPYLLK	1	4	1	O75165		1031.63																		Low			0.791547													0
	O75487	Glypican-4 OS=Homo sapiens GN=GPC4 PE=1 SV=4 - [GPC4_HUMAN]	4.5	2.7				3.96		16.19	2.52	2.7		9.17	2.7
		Sequence	# PSMs	# Proteins	# Protein Groups	Protein Group Accessions	Modifications	MH+ [Da]	XCorr A2	XCorr G2	XCorr M2	B2	H2	N2	XCorr B2	XCorr H2	XCorr N2	C2	I2	O2	XCorr C2	XCorr I2	XCorr O2	D2	J2	P2	XCorr D2	XCorr J2	XCorr P2	E2	K2	Q2	XCorr E2	XCorr K2	XCorr Q2	F2	L2	R2	XCorr F2	XCorr L2	XCorr R2	# Missed Cleavages
		LLERMFRLVNSQYHFTDEYLECVSK	2	3	1	O75487	M5(Oxidation)	3136.48	2.18939				Low			1.92471																										2
		VFQGCGPPKPLPAGR	2	3	1	O75487		1523.8		1.61737		Low			1.32876																											0
		ICPQGSTCCSQEMEEKYSLQSK	1	1	1	O75487		2479.06																												Low			1.12534			1
		ICPQGSTCCSQEMEEK	1	1	1	O75487	N-Term(Acetyl); M13(Oxidation)	1830.67											Low			0.401577																				0
		YLFAVTGNGLANQGNNPEVQVDTSKPDILILRQIMALRVMTSKMKNAYNGNDVDFFDISDESSGEGSGSGCEYQQCPSEFDYNATDHAGK	1	3	1	O75487		9782.66																							Low			1.75219								4
		KLKLQVTRAFVAAR	1	3	1	O75487		1601.02																													Low			0.675803		3
		TFAQGLAVAGDVVSK	3	3	1	O75487		1462.81			4.22221															High			3.54225													0
		MIYCSHCRGLVTVKPCYNYCSNIMRGCLANQGDLDFEWNNFIDAMLMVAER	1	1	1	O75487	M47(Oxidation)	5923.57												Low			1.45389																			2
	O75581	Low-density lipoprotein receptor-related protein 6 OS=Homo sapiens GN=LRP6 PE=1 SV=2 - [LRP6_HUMAN]	0.68					1.61	0.5		5.21	1.12	3.29	2.67
		Sequence	# PSMs	# Proteins	# Protein Groups	Protein Group Accessions	Modifications	MH+ [Da]	XCorr A2	XCorr G2	XCorr M2	B2	H2	N2	XCorr B2	XCorr H2	XCorr N2	C2	I2	O2	XCorr C2	XCorr I2	XCorr O2	D2	J2	P2	XCorr D2	XCorr J2	XCorr P2	E2	K2	Q2	XCorr E2	XCorr K2	XCorr Q2	F2	L2	R2	XCorr F2	XCorr L2	XCorr R2	# Missed Cleavages
		DGATELLLLAR	1	5	1	O75581	N-Term(Acetyl)	1213.66	1.43565																																	0
		ELNLQEYRQHPCAQDNGGCSHICLVK	1	7	1	O75581		2955.37																												Low			1.60616			1
		GKSMISSLSIMGGSSGPPYDR	1	7	1	O75581	N-Term(Acetyl); M11(Oxidation)	2185.06		1.77881																																1
		ANGLTIDYAKR	1	6	1	O75581	N-Term(Acetyl)	1263.67					Low			1.01928																										1
		VHKRSAER	1	5	1	O75581		982.565																	Low			0.89762														2
		GEQDRPRAVVVNPEKGYMYFTNLQERSPKIER	1	3	1	O75581	M18(Oxidation)	3822.99																													Low			2.51927		4
		IEVSKLDGQHR	1	5	1	O75581		1281.67																													Low			1.98953		1
		IEVTRLNGTMR	1	5	1	O75581	M10(Oxidation)	1305.68																													Low			1.3857		1
		SLLACSFCVLLR	1	3	1	O75581	N-Term(Acetyl)	1366.7																													Low			1.36429		0
		SHYTMEFGYSSNSPSTHR	1	7	1	O75581	N-Term(Acetyl)	2129.89																													Low			0.91552		0
		SHYTMEFGYSSNSPSTHR	1	7	1	O75581	N-Term(Acetyl); M5(Oxidation)	2145.88			1.10855																															0
		SMISSLSIMGGSSGPPYDRAHVTGASSSSSSSTK	1	7	1	O75581	N-Term(Acetyl); M2(Oxidation)	3374.58						Medium			2.99028																									1
		TCIVPEAFLLFSRRADIRR	2	5	1	O75581		2263.24						Low			1.02344																									3
		ILISEDLEEPRAIVLDPMVGYMYWTDWGEIPKIERAALDGSDR	1	1	1	O75581	N-Term(Acetyl)	5004.54												Low			1.69898																			3
	O75962	Triple functional domain protein OS=Homo sapiens GN=TRIO PE=1 SV=2 - [TRIO_HUMAN]	2.81	2	0.9	1.68	2.81	2.68	2.2	4.26	3.52	5.36	3.29	1.55	3.78	0.84
		Sequence	# PSMs	# Proteins	# Protein Groups	Protein Group Accessions	Modifications	MH+ [Da]	XCorr A2	XCorr G2	XCorr M2	B2	H2	N2	XCorr B2	XCorr H2	XCorr N2	C2	I2	O2	XCorr C2	XCorr I2	XCorr O2	D2	J2	P2	XCorr D2	XCorr J2	XCorr P2	E2	K2	Q2	XCorr E2	XCorr K2	XCorr Q2	F2	L2	R2	XCorr F2	XCorr L2	XCorr R2	# Missed Cleavages
		ASLDTSELERAVEVMCIVPR	1	7	1	O75962	M15(Oxidation)	2234.13	2.06702																																	1
		EHEQFQHAIEKTHQSALQVQQKAEAMLQANHYDMDMIR	9	9	1	O75962	N-Term(Acetyl); M26(Oxidation); M34(Oxidation); M36(Oxidation)	4624.06	1.78869	2.25204			Low			2.25884								Medium	Low		3.47066	2.21144														2
		SPAAEGLVPCGSLCIAHSR	13	7	1	O75962		1867.95	1.23198	1.26732			Low	Low		1.51429	1.59647	Low			1.51112				Low			1.27141			Low			1.87806								0
		ASLDTSELERAVEVMCIVPRRCNDMMNVGR	12	7	1	O75962	M15(Oxidation)	3410.6	0.958775		0.911753	Low		Low	0.938309		0.914607			Low			1.0679			Low			0.916563	Low			0.979195									3
		NDEMKAMDVLPILKEK	5	6	1	O75962		1874.01			1.9943	Low			1.83726															Low			1.71393									2
		KCVTAVDKRYRDFSLR	1	9	1	O75962	N-Term(Acetyl)	1999.04				Low			1.32512																											4
		KSADAGSQK	1	7	1	O75962	N-Term(Acetyl)	933.461										Low			1.22918																					1
		KCDQKGTKRAVATK	1	3	1	O75962	N-Term(Acetyl)	1575.87																Low			1.37206															4
		VLGPGMDGIMVTWKDNFDSFYSEVAELGRGR	1	3	1	O75962	N-Term(Acetyl)	3488.7																						Low			2.10666									2
		EGLSNKVSVK	1	4	1	O75962	N-Term(Acetyl)	1102.6																						Low			1.24955									1
		DLGYVVEGYMALMKEDGVPDDMKGKDKIVFGNIHQIYDWHR	1	7	1	O75962	M22(Oxidation)	4798.26																												Low			1.7349			4
		GAANASGSSPDAPAK	4	4	1	O75962		1300.62											Low			1.56949				Low			1.44696							Low	Low		1.70965	1.72753		0
		DLRECMDTYLWEMTSGVEEIPPGIVNK	1	9	1	O75962	M6(Oxidation); M13(Oxidation)	3157.5																												Low			1.41673			1
		MSGTSTPGPSLPPPGAAPEAGPSAPSR	1	4	1	O75962	N-Term(Acetyl)	2516.25		1.64474																																0
		LDQCFQLR	1	9	1	O75962	N-Term(Acetyl)	1064.54		1.13409																																0
		RAVATKFVNKK	2	3	1	O75962	N-Term(Acetyl)	1303.8		0.843026															Low			0.961893														3
		SSMEMEGIFNHKDSLSVSSNDASPPASVASLQPHMIGAQSSPGPK	2	7	1	O75962		4610.21					Low			2.90012															Low			1.70079								1
		SREGLSNKVSVK	1	4	1	O75962		1303.73					Low			1.22833																										2
		LSSGKADGHVKK	1	7	1	O75962		1226.67					Low			1.22684																										2
		LGHRLQLTDLLIKPVQRIMKYQLLLK	5	7	1	O75962	N-Term(Acetyl); M19(Oxidation)	3188.94			0.962787		Low			1.15193			Low			1.84847				Low			0.921171			Low			0.948047							3
		SSSLKR	1	7	1	O75962	N-Term(Acetyl)	719.415					Low			1.05467																										1
		RAVATKFVNKKLMK	1	3	1	O75962		1634.03											Low			1.31944																				4
		AVATKFVNKKLMKR	2	3	1	O75962		1634.03											Low			1.27461															Low			1.16515		4
		ASLGTLPLGKPR	2	4	1	O75962	N-Term(Acetyl)	1251.76			0.904028								Low			0.840764																				0
		ASLDTSELERAVEVMCIVPRRCNDMMNVGR	1	7	1	O75962	N-Term(Acetyl); M15(Oxidation); M25(Oxidation); M26(Oxidation)	3484.55																							Low			2.3297								3
		WGSLTEGKIR	1	3	1	O75962		1146.62																							Low			1.60368								1
		LQLTDLLIKPVQR	1	7	1	O75962		1536.92																							Low			1.32295								0
		DARASLGTLPLGKPR	1	4	1	O75962		1551.89																							Low			0.990015								1
		EAEPIPKMKVLESPR	1	4	1	O75962		1723.97																													Low			1.71156		2
		YLHRNSVNMPGMVTHIKAPEQQVK	1	9	1	O75962	N-Term(Acetyl)	2819.39																													Low			1.57784		2
		MSTCSSASEQSVQSTQSNGSESSSSSNISTMLVTHDYTAVK	1	3	1	O75962		4243.79																													Low			0.649693		0
		MEKYRTSLEK	1	4	1	O75962	M1(Oxidation)	1300.64			1.49839																															2
		LQLTDLLIKPVQRIMKYQLLLK	4	7	1	O75962		2667.67			0.859814															Low			0.704986													2
		KIKLELFLQLRIFER	2	9	1	O75962		1946.22			0.80875															Low			0.621542													3
		FEFETNMVSLEGLTKVVDPSQLTPEFDGCLEYNHEEWIEIRVAFEDYISNATHMLSR	1	4	1	O75962	M7(Oxidation); M54(Oxidation)	6711.02			0.283855																															2
		LVNASVAFYKTSEQVCSVLESLEQEYKREEDWCGGADK	1	9	1	O75962	N-Term(Acetyl)	4353.08						Low			1.86446																									3
		DAAHELNEEKRKSAR	1	9	1	O75962		1753.87						Low			1.14661																									3
		ERHLFLFEMSLVFSKEVK	1	4	1	O75962	N-Term(Acetyl); M9(Oxidation)	2297.24												Low			1.31533																			2
		NADVFLKYLHR	1	9	1	O75962	N-Term(Acetyl)	1417.78																		Low			1.70444													1
		LENGYRKSR	1	4	1	O75962		1122.62																		Low			0.915405													2
		FVNKKLMKR	1	3	1	O75962	N-Term(Acetyl); M7(Oxidation)	1221.72																		Low			0.786047													3
		QRLGHRLQLTDLLIKPVQR	1	7	1	O75962	N-Term(Acetyl)	2326.43																		Low			0.152587													2
	O76041	Nebulette OS=Homo sapiens GN=NEBL PE=1 SV=1 - [NEBL_HUMAN]	1.87	2.47		1.87	5.03	1.78	5.52	2.76	5.92	3.45	4.24	3.75			3.35
		Sequence	# PSMs	# Proteins	# Protein Groups	Protein Group Accessions	Modifications	MH+ [Da]	XCorr A2	XCorr G2	XCorr M2	B2	H2	N2	XCorr B2	XCorr H2	XCorr N2	C2	I2	O2	XCorr C2	XCorr I2	XCorr O2	D2	J2	P2	XCorr D2	XCorr J2	XCorr P2	E2	K2	Q2	XCorr E2	XCorr K2	XCorr Q2	F2	L2	R2	XCorr F2	XCorr L2	XCorr R2	# Missed Cleavages
		GELQRGTAISDPPELKRAK	2	3	1	O76041	N-Term(Acetyl)	2108.16	1.61616															Low			1.44654															3
		GRPSLILDTPAMR	1	3	1	O76041	N-Term(Acetyl); M12(Oxidation)	1484.77				Low			1.17634																											0
		ATTLSVTPEMER	1	3	1	O76041		1334.65				Low			0.754959																											0
		GKGMQVSMDIPDILRAK	3	4	1	O76041	M8(Oxidation)	1874.97			2.86591			Low			1.81658													Low			2.00758									2
		ASEMASQKQYKKDLENEIK	1	4	1	O76041	M4(Oxidation)	2256.14																						Low			1.92533									3
		EKEYKKDLENEIKGK	1	4	1	O76041	N-Term(Acetyl)	1892.98																						Low			1.64447									4
		LSSQIKYKEKFDNEMKDK	3	4	1	O76041	N-Term(Acetyl); M15(Oxidation)	2289.16			1.72675																									Low			1.56407			4
		GKGMQVSTDTLDVQR	1	4	1	O76041	N-Term(Acetyl)	1676.82		1.81421																																1
		KNTQVVSDAAYK	1	3	1	O76041	N-Term(Acetyl)	1365.72		0.834936																																1
		KCTELISDIRYKEEFK	1	4	1	O76041		2002.02											Low			1.29526																				3
		ATTLSVTPEMERVKK	1	3	1	O76041	N-Term(Acetyl)	1731.91																	Low			1.5646														2
		TYRAMYDYSAQDEDEVSFRDGDYIVNVQPIDDGWMYGTVQR	1	3	1	O76041	N-Term(Acetyl); M35(Oxidation)	4926.2																	Low			0.937548														2
		NQEQLSAVKYKGELQRGTAISDPPELKR	1	3	1	O76041		3155.67																							Low			0.978005								4
		NQEQLSAVKYK	1	3	1	O76041		1307.69																							Low			0.769466								1
		ADLSNSLYKR	1	4	1	O76041	N-Term(Acetyl)	1208.63																													Low			1.63171		1
		SLHMLSEKASHYRR	1	3	1	O76041	M4(Oxidation)	1730.86																													Low			1.41586		2
		EIKGRSSLDLDK	1	4	1	O76041		1360.76																													Low			1.19362		2
		DLESIIKGKGMQAGTDTLEMQHAK	1	4	1	O76041	M20(Oxidation)	2617.26																													Low			0.896252		2
		EYKKLFEENK	1	4	1	O76041	N-Term(Acetyl)	1369.71						Low			1.21539																									2
		NIGAFISEAKYKGTIK	1	4	1	O76041	N-Term(Acetyl)	1781.97						Low			1.09613																									2
		DSPEIER	1	1	1	O76041		845.394												Low			0.528144																			0
		MLSGREYKKLFEENKGMYHFDADAVEHLHHK	1	1	1	O76041	N-Term(Acetyl); M17(Oxidation)	3817.76												Low			0.248315																			4
		DLENEIKGKGMELNSEVLDIQRAK	1	4	1	O76041		2729.38																														Medium			2.57014	3
		NIGAFISEAK	1	4	1	O76041		1049.58																														Low			0.603908	0
	O94856-5	Isoform 5 of Neurofascin OS=Homo sapiens GN=NFASC - [NFASC_HUMAN]	1.58	1.58	2.33	3	1.58	3.08	1.58	5.63	0.75	2.93	0.75	1.5	1.58	0.75	0.75
		Sequence	# PSMs	# Proteins	# Protein Groups	Protein Group Accessions	Modifications	MH+ [Da]	XCorr A2	XCorr G2	XCorr M2	B2	H2	N2	XCorr B2	XCorr H2	XCorr N2	C2	I2	O2	XCorr C2	XCorr I2	XCorr O2	D2	J2	P2	XCorr D2	XCorr J2	XCorr P2	E2	K2	Q2	XCorr E2	XCorr K2	XCorr Q2	F2	L2	R2	XCorr F2	XCorr L2	XCorr R2	# Missed Cleavages
		FGTALSNRIR	59	19	1	O94856-5	N-Term(Acetyl)	1176.65	1.91483	2.11305	2.34475	Low	Low	Low	2.16298	1.82309	1.97982	Low	Low		2.04454	1.98208		Low	Low	Low	2.29128	2.05614	1.88414	Low	Low	Low	2.04589	1.92241	1.71483	Low	Low	Low	2.12133	2.24937	1.15576	1
		QSAKDHIVDPR	19	19	1	O94856-5		1265.65	1.18772	1.57667	1.78999	Low	Low		1.52225	1.25936		Low	Low		1.46512	1.97392		Low	Low	Low	1.89295	1.64108	1.26239	Low			1.32529			Low			1.75367			1
		AAPYWLDEPK	1	19	1	O94856-5	N-Term(Acetyl)	1231.59										Low			0.880679																					0
		SGGRPEEYEGEYQCFARNKFGTALSNRIR	1	19	1	O94856-5		3335.64																Low			1.3815															3
		MPEDQVARRGTTVQLECRVK	1	16	1	O94856-5		2316.16																												Low			1.51318			3
		CMAAAPGVK	1	1	1	O94856-5	N-Term(Acetyl); M2(Oxidation)	905.424					Low			0.904471																										0
		GGDLPSDKAKFENFNK	1	19	1	O94856-5	N-Term(Acetyl)	1808.87											Low			1.31358																				2
		DVPLGPEDPK	1	14	1	O94856-5		1066.55											Low			1.19397																				0
		KEDDSLTIFGVAERDQGSYTCVASTELDQDLAKAYLTVLGRPDRPRDLELTDLAER	1	4	1	O94856-5	N-Term(Acetyl)	6297.15																							Low			1.79193								4
		MPEDQVARR	1	17	1	O94856-5	M1(Oxidation)	1117.54																							Low			1.10792								1
		AAPTEVK	1	9	1	O94856-5	N-Term(Acetyl)	757.403			1.36737																															0
		NQLIRVILYNR	1	13	1	O94856-5		1401.86			0.956606																															1
		EYRAYYWRESSLLK	1	9	1	O94856-5		1863.92												Low			1.74927																			2
		NPFTLK	1	13	1	O94856-5		719.408												Low			0.63541																			0
	O94906	Pre-mRNA-processing factor 6 OS=Homo sapiens GN=PRPF6 PE=1 SV=1 - [PRP6_HUMAN]	1.81	2.55	5.21		5.84	1.38	4.99	0.96		2.02	3.08	1.06	1.06
		Sequence	# PSMs	# Proteins	# Protein Groups	Protein Group Accessions	Modifications	MH+ [Da]	XCorr A2	XCorr G2	XCorr M2	B2	H2	N2	XCorr B2	XCorr H2	XCorr N2	C2	I2	O2	XCorr C2	XCorr I2	XCorr O2	D2	J2	P2	XCorr D2	XCorr J2	XCorr P2	E2	K2	Q2	XCorr E2	XCorr K2	XCorr Q2	F2	L2	R2	XCorr F2	XCorr L2	XCorr R2	# Missed Cleavages
		LWMMKGQIEEQKEMMEK	2	2	1	O94906	M15(Oxidation)	2185.05	1.89895																																	2
		MERPKIQQQFSDLKR	3	2	1	O94906		1904.03				Low			2.06623			Low			1.9549									Low			1.78218									2
		AAELETDIR	14	2	1	O94906	N-Term(Acetyl)	1059.53		1.94268		Low	Low		1.9579	1.52142									Low			2.02243		Low	Low		1.66755	1.52826								0
		KCPHSTPLWLLLSRLEEKIGQLTRAR	1	2	1	O94906		3045.73										Low			1.38514																					4
		MDERRKER	1	2	1	O94906	M1(Oxidation)	1135.59										Low			1.35711																					3
		ARSSAPTARVFMK	3	1	1	O94906	N-Term(Acetyl); M12(Oxidation)	1479.78						Low			1.38401													Low			1.23038			Low			1.35151			2
		RVLRKALEHVPNSVRLWK	1	2	1	O94906		2201.35																						Low			0.982354									4
		NLIMKGTEMCPK	2	2	1	O94906	M9(Oxidation)	1380.66		1.86297			Low			0.834367																										1
		SDIGPAR	2	2	1	O94906	N-Term(Acetyl)	757.388					Low	Low		1.21319	1.22066																									0
		KRCESAEPR	2	2	1	O94906	N-Term(Acetyl)	1117.52						Low			0.449486		Low			1.0949																				2
		AGLKNIANTLMAKALQECPNSGILWSEAIFLEARPQRR	1	2	1	O94906	N-Term(Acetyl); M11(Oxidation)	4268.27																	Medium			3.61688														3
		AVVAQAVRHLPQSVRIYIR	1	2	1	O94906		2176.31			0.808837																															2
		AREWFHRTVK	1	2	1	O94906		1329.73												Low			1.67142																			2
		AEVLWLMGAK	1	2	1	O94906	M7(Oxidation)	1133.59																		Low			1.27733													0
	O95336	6-phosphogluconolactonase OS=Homo sapiens GN=PGLS PE=1 SV=2 - [6PGL_HUMAN]	18.22	32.56	22.09	16.28	32.56	22.09	22.48	12.02	10.85	26.74			12.02
		Sequence	# PSMs	# Proteins	# Protein Groups	Protein Group Accessions	Modifications	MH+ [Da]	XCorr A2	XCorr G2	XCorr M2	B2	H2	N2	XCorr B2	XCorr H2	XCorr N2	C2	I2	O2	XCorr C2	XCorr I2	XCorr O2	D2	J2	P2	XCorr D2	XCorr J2	XCorr P2	E2	K2	Q2	XCorr E2	XCorr K2	XCorr Q2	F2	L2	R2	XCorr F2	XCorr L2	XCorr R2	# Missed Cleavages
		ELPAAVAPAGPASLAR	33	3	1	O95336		1490.85	3.3343	2.53891	3.30983	High	Low		3.40517	1.3753		Medium	Low		3.01486	2.70471		Low	High	Low	2.33488	3.21888	1.9925	Low	Low		2.49261	1.55414		Low	Medium		2.65037	3.1004		0
		FALGLSGGSLVSMLAR	7	3	1	O95336		1578.87	3.14784	1.93512		Low			2.51138										High			3.53276		High			3.2039									0
		IVAPISDSPKPPPQR	21	2	1	O95336		1601.9	1.32387		1.62754	Low	Low		1.70421	1.18444		Low	Low		1.39371	1.0536		Low	Low	Low	1.26889	1.86517	0.994362	Low	Low		1.71224	0.719101		Low			1.64652			0
		LPIPESQVITINPELPVEEAAEDYAK	5	4	1	O95336		2865.48			2.03756	Low			2.75985			Low			2.61385									High			3.27426			Low			2.02873			0
		TVIFVATGEGK	4	2	1	O95336		1121.62				Low			2.29661									Low	Low		2.39776	2.13189		Medium			2.60678									0
		VTLTLPVLNAAR	2	2	1	O95336		1267.77			1.3588																										Low			0.743749		0
	O95622	Adenylate cyclase type 5 OS=Homo sapiens GN=ADCY5 PE=1 SV=3 - [ADCY5_HUMAN]	2.93	3.17	3.89	0.63	1.59	5.08	0.63	4.92	6.58		2.62	5.31	0.63
		Sequence	# PSMs	# Proteins	# Protein Groups	Protein Group Accessions	Modifications	MH+ [Da]	XCorr A2	XCorr G2	XCorr M2	B2	H2	N2	XCorr B2	XCorr H2	XCorr N2	C2	I2	O2	XCorr C2	XCorr I2	XCorr O2	D2	J2	P2	XCorr D2	XCorr J2	XCorr P2	E2	K2	Q2	XCorr E2	XCorr K2	XCorr Q2	F2	L2	R2	XCorr F2	XCorr L2	XCorr R2	# Missed Cleavages
		AMIAKMNR	49	5	1	O95622	M2(Oxidation)	950.48	2.18694	2.33053			Medium	Low		2.18055	1.59973	Low	Low		2.41283	2.46384		Low	Low	Medium	2.36781	2.34929	2.31116		Medium			2.2683		Low	Low		2.37073	2.59637		1
		LLLSVLPRHVAMEMKADINAKQEDMMFHK	1	4	1	O95622	M25(Oxidation)	3411.76	1.43706																																	3
		DKNAQESANPEDEVDEFLGR	2	5	1	O95622	N-Term(Acetyl)	2305.07				Low			1.82955															Low			2.3105									1
		ATLNYLNGDYEVEPGCGGER	2	5	1	O95622	N-Term(Acetyl)	2198.99				Low			1.07464																Low			1.06667								0
		HDNVSILFADIEGFTSLASQCTAQELVMTLNELFAR	1	5	1	O95622		3983.91										Low			2.44363																					0
		RKEEKAMIAK	1	5	1	O95622	N-Term(Acetyl)	1245.72										Low			1.3851																					3
		LDFLWKLQATEEKEEMEELQAYNRR	3	4	1	O95622	N-Term(Acetyl); M16(Oxidation)	3227.51					Low			0.908945																				Low	Low		1.11888	1.24083		3
		EMKRMGFEDPKDKNAQESANPEDEVDEFLGR	1	5	1	O95622	M2(Oxidation); M5(Oxidation)	3643.69																												Low			0.409868			4
		KEEKAMIAKMNRQR	1	5	1	O95622	N-Term(Acetyl)	1774.94											Low			1.74023																				4
		TIGSTYMAASGLNDSTYDKVGKTHIKALADFAMK	1	4	1	O95622		3605.8																							Low			1.8775								3
		AAVLSGVLLSALHLAIALRTNAQDQFLLK	1	2	1	O95622		3046.74																													Low			1.5158		1
		WQFDVWSNDVTLANHMEAGGK	1	5	1	O95622	N-Term(Acetyl); M16(Oxidation)	2463.09																													Low			1.12239		0
		LDFLWKLQATEEKEEMEELQAYNRR	1	4	1	O95622	N-Term(Acetyl)	3211.51						Low			1.26354																									3
		LLLSVLPRHVAMEMKADINAKQEDMMFHK	1	4	1	O95622	M14(Oxidation); M25(Oxidation)	3427.77												Low			1.46173																			3
		ILGDCYYCVSGLPEARADHAHCCVEMGMDMIEAISLVR	1	2	1	O95622	N-Term(Acetyl); M26(Oxidation)	4228.8												Low			0.904172																			1
	O95718	Steroid hormone receptor ERR2 OS=Homo sapiens GN=ESRRB PE=1 SV=2 - [ERR2_HUMAN]	2.36	8.86						3.94	11.22	1.38	6.5	8.07	8.66	3.94
		Sequence	# PSMs	# Proteins	# Protein Groups	Protein Group Accessions	Modifications	MH+ [Da]	XCorr A2	XCorr G2	XCorr M2	B2	H2	N2	XCorr B2	XCorr H2	XCorr N2	C2	I2	O2	XCorr C2	XCorr I2	XCorr O2	D2	J2	P2	XCorr D2	XCorr J2	XCorr P2	E2	K2	Q2	XCorr E2	XCorr K2	XCorr Q2	F2	L2	R2	XCorr F2	XCorr L2	XCorr R2	# Missed Cleavages
		EGVRLDRVRGGR	2	2	1	O95718	N-Term(Acetyl)	1411.8	1.4143																												Low			1.23829		3
		SLPYDDKLVYAEDYIMDEEHSR	1	2	1	O95718	N-Term(Acetyl); M16(Oxidation)	2746.17				Low			1.05548																											1
		QTAAKAVQHFYSVKLQGKVPMHK	1	2	1	O95718	N-Term(Acetyl)	2638.47				Low			0.748658																											3
		KSYEDCASGIMEDSAIKCEYMLNAIPK	3	2	1	O95718	M21(Oxidation)	3025.41		1.7744			Low			2.0352																										2
		LFLEMLEAKVGQEQLRGSPK	13	2	1	O95718		2273.19					Medium			2.50053										Low			2.07221		Low	Low		1.5843	1.85443							2
		KSCQACRFMKCLKVGMLK	1	2	1	O95718		2074.05																													Low			1.77284		4
		IVSYLLVAEPDKLYAMPPPGMPEGDIK	1	2	1	O95718	N-Term(Acetyl); M16(Oxidation); M21(Oxidation)	3017.48																													Low			0.245334		1
		EEFVTLK	1	1	1	O95718		865.452			1.68683																															0
		RLCLVCGDIASGYHYGVASCEACK	3	2	1	O95718		2518.14						Low			1.43121			Low			1.72641			Low			1.88151													1
		LAGLLELYR	1	2	1	O95718	N-Term(Acetyl)	1089.64						Low			1.195																									0
		LAGLLELYRAILQLVRR	1	1	1	O95718	N-Term(Acetyl)	2039.23												Low			0.991388																			2
	O95865	N(G),N(G)-dimethylarginine dimethylaminohydrolase 2 OS=Homo sapiens GN=DDAH2 PE=1 SV=1 - [DDAH2_HUMAN]	4.91	15.09	15.44	4.91	4.91	4.91	4.91	9.12	4.91	4.91			9.12
		Sequence	# PSMs	# Proteins	# Protein Groups	Protein Group Accessions	Modifications	MH+ [Da]	XCorr A2	XCorr G2	XCorr M2	B2	H2	N2	XCorr B2	XCorr H2	XCorr N2	C2	I2	O2	XCorr C2	XCorr I2	XCorr O2	D2	J2	P2	XCorr D2	XCorr J2	XCorr P2	E2	K2	Q2	XCorr E2	XCorr K2	XCorr Q2	F2	L2	R2	XCorr F2	XCorr L2	XCorr R2	# Missed Cleavages
		GGGDLPNSQEALQK	24	1	1	O95865		1413.71	3.10826	2.51201	2.66547	Medium			2.9236			Medium	Medium		2.99284	3.084		High	Medium	Medium	3.1307	2.8595	2.18412	Low	Low		2.54789	1.92232		Medium	Medium		2.95577	3.17116		0
		IVEIGDENATLDGTDVLFTGREFFVGLSK	1	4	1	O95865		3142.59				High			3.54071																											1
		CSHALIRGVPESLASGEGAGAGLPALDLAK	1	3	1	O95865		2860.52										Low			2.1558																					1
		TVVAGSSDAAQK	3	4	1	O95865		1133.6					Medium			1.93432										Low			1.74844		Low			2.04348								0
	P00352	Retinal dehydrogenase 1 OS=Homo sapiens GN=ALDH1A1 PE=1 SV=2 - [AL1A1_HUMAN]	1.6	1.6	6.99	1.6	1.6	1.6	4.19	2.79	4.39	5.19			1.2
		Sequence	# PSMs	# Proteins	# Protein Groups	Protein Group Accessions	Modifications	MH+ [Da]	XCorr A2	XCorr G2	XCorr M2	B2	H2	N2	XCorr B2	XCorr H2	XCorr N2	C2	I2	O2	XCorr C2	XCorr I2	XCorr O2	D2	J2	P2	XCorr D2	XCorr J2	XCorr P2	E2	K2	Q2	XCorr E2	XCorr K2	XCorr Q2	F2	L2	R2	XCorr F2	XCorr L2	XCorr R2	# Missed Cleavages
		SLDDVIKR	33	3	1	P00352		945.548	2.02139	2.43879	1.85878	Low	Medium		2.35419	2.05925		Low	Low		1.64602	2.20154		Low	Low		2.52994	2.27734		Low	Low		2.08514	1.97582		Low	Low		1.89049	2.02589		1
		LLLATMESMNGGK	1	7	1	P00352	M6(Oxidation); M9(Oxidation)	1396.7										Medium			2.80428																					0
		IFVEESIYDEFVRR	2	3	1	P00352		1801.93										Low			1.67766																Low			1.16189		1
		GRLLYKLADLIERDRLLLATMESMNGGK	1	7	1	P00352		3176.7											Low			1.84285																				4
		TIPIDGNFFTYTR	1	7	1	P00352		1544.79																	Low			1.49908														0
		MSGNGR	1	3	1	P00352	M1(Oxidation)	637.272																							Low			0.971838								0
		IFVEESIYDEFVRRSVER	1	1	1	P00352		2273.17			1.60497																															2
		GRLLYK	1	7	1	P00352		749.461																		Low			0.432895													1
	P00918	Carbonic anhydrase 2 OS=Homo sapiens GN=CA2 PE=1 SV=2 - [CAH2_HUMAN]		6.15	6.15		6.15	6.15			6.15		11.92	6.15
		Sequence	# PSMs	# Proteins	# Protein Groups	Protein Group Accessions	Modifications	MH+ [Da]	XCorr A2	XCorr G2	XCorr M2	B2	H2	N2	XCorr B2	XCorr H2	XCorr N2	C2	I2	O2	XCorr C2	XCorr I2	XCorr O2	D2	J2	P2	XCorr D2	XCorr J2	XCorr P2	E2	K2	Q2	XCorr E2	XCorr K2	XCorr Q2	F2	L2	R2	XCorr F2	XCorr L2	XCorr R2	# Missed Cleavages
		AVQQPDGLAVLGIFLK	11	1	1	P00918		1668.99				Low		High	0.952558		2.42903	Low	Low	Medium	1.85755	1.29952	3.26436							Low			1.31356			Low	Low		1.04991	1.40542		0
		QIKASFK	1	1	1	P00918	N-Term(Acetyl)	863.513		0.95295																																1
		HNGPEHWHKDFPIAK	1	1	1	P00918	N-Term(Acetyl)	1854.93						Low			0.90184																									1
	P00966	Argininosuccinate synthase OS=Homo sapiens GN=ASS1 PE=1 SV=2 - [ASSY_HUMAN]	2.91	5.34			2.43	2.43	5.58	8.25	2.67	2.43		2.43
		Sequence	# PSMs	# Proteins	# Protein Groups	Protein Group Accessions	Modifications	MH+ [Da]	XCorr A2	XCorr G2	XCorr M2	B2	H2	N2	XCorr B2	XCorr H2	XCorr N2	C2	I2	O2	XCorr C2	XCorr I2	XCorr O2	D2	J2	P2	XCorr D2	XCorr J2	XCorr P2	E2	K2	Q2	XCorr E2	XCorr K2	XCorr Q2	F2	L2	R2	XCorr F2	XCorr L2	XCorr R2	# Missed Cleavages
		HGVGRIDIVENR	4	3	1	P00966		1364.75	1.6312			Medium			2.86708										Medium			2.89506														1
		KKALKLGAKK	6	2	1	P00966	N-Term(Acetyl)	1126.76			0.351323	Low			0.308079					Low			0.218521							Low			0.281761			Low			0.732474			4
		EFVEEFIWPAIQSSALYEDRYLLGTSLARPCIAR	2	2	1	P00966		3944											Low			2.20694									Low			1.73331								1
		QHGIPIPVTPK	2	2	1	P00966	N-Term(Acetyl)	1228.72																	Low			1.45192									Low			1.16817		0
	P01008	Antithrombin-III OS=Homo sapiens GN=SERPINC1 PE=1 SV=1 - [ANT3_HUMAN]	3.66		6.47			6.25	3.66	3.23	4.31	3.66			3.66
		Sequence	# PSMs	# Proteins	# Protein Groups	Protein Group Accessions	Modifications	MH+ [Da]	XCorr A2	XCorr G2	XCorr M2	B2	H2	N2	XCorr B2	XCorr H2	XCorr N2	C2	I2	O2	XCorr C2	XCorr I2	XCorr O2	D2	J2	P2	XCorr D2	XCorr J2	XCorr P2	E2	K2	Q2	XCorr E2	XCorr K2	XCorr Q2	F2	L2	R2	XCorr F2	XCorr L2	XCorr R2	# Missed Cleavages
		ATEDEGSEQKIPEATNR	13	3	1	P01008		1874.89	2.85114	2.93221	2.88022								Low			2.94925			Medium	Low		2.77521	2.8875							Medium			3.00979			1
		EVPLNTIIFMGR	2	2	1	P01008	N-Term(Acetyl); M10(Oxidation)	1447.78										Low			1.0678															Low			1.16493			0
		ADGESCSASMMYQEGKFR	1	1	1	P01008	N-Term(Acetyl); M11(Oxidation)	2054.81										Low			0.205012																					1
		SLAKVEK	1	1	1	P01008	N-Term(Acetyl)	816.472					Low			1.36812																										1
		GDDITMVLILPKPEK	1	1	1	P01008	N-Term(Acetyl); M6(Oxidation)	1726.95																							Low			1.58576								0
		SKLPGIVAEGR	1	1	1	P01008	N-Term(Acetyl)	1168.65																													Low			1.69576		1
		SKFSPENTR	1	1	1	P01008	N-Term(Acetyl)	1107.55																													Low			1.32933		1
	P01009	Alpha-1-antitrypsin OS=Homo sapiens GN=SERPINA1 PE=1 SV=3 - [A1AT_HUMAN]	34.45	45.93	28.47	30.86	29.67	9.33	32.3	29.9	30.38	15.55		14.11	8.85	11.96	9.57
		Sequence	# PSMs	# Proteins	# Protein Groups	Protein Group Accessions	Modifications	MH+ [Da]	XCorr A2	XCorr G2	XCorr M2	B2	H2	N2	XCorr B2	XCorr H2	XCorr N2	C2	I2	O2	XCorr C2	XCorr I2	XCorr O2	D2	J2	P2	XCorr D2	XCorr J2	XCorr P2	E2	K2	Q2	XCorr E2	XCorr K2	XCorr Q2	F2	L2	R2	XCorr F2	XCorr L2	XCorr R2	# Missed Cleavages
		VFSNGADLSGVTEEAPLK	26	5	1	P01009		1833.93	4.90922	4.71501	4.62566	High	High		4.55408	3.39572		High			4.78119			High	High	High	5.12315	4.16268	3.64242	High	High		4.02037	3.6054		High			4.1837			0
		ELDRDTVFALVNYIFFK	11	5	1	P01009		2090.12	4.79469	2.89454		High			4.0435			Low			2.06106			Low	Low		1.57505	0.965845			Low			2.2635								1
		IVDLVKELDRDTVFALVNYIFFK	15	5	1	P01009		2757.55	4.44102	4.34722		Low			2.21865			High			4.96047				High			4.3469			Low			2.23419			High			4.67279		2
		LQHLENELTHDIITK	30	6	1	P01009		1803.98	4.27447	3.67868		High	High		3.76921	2.99236		High	High		3.40699	4.01129		High	High		4.23322	3.69275		High	Medium		3.76327	2.61293			Medium			3.35869		0
		TLNQPDSQLQLTTGNGLFLSEGLKLVDKFLEDVK	18	5	1	P01009		3761.04	3.54973	2.98439		Medium			3.19382			Low	Medium		2.62177	3.11989			Low			3.04037			Low			2.98237			Low			2.54851		2
		KQINDYVEKGTQGK	3	5	1	P01009		1607.85	3.46303			Medium			2.94071																											2
		QINDYVEKGTQGK	17	5	1	P01009		1479.75	3.45297	1.69806	3.36801	Medium			3.01059									Medium	Low	Low	2.91929	2.03231	2.09079	Low	Low		2.67441	1.52926								1
		VFSNGADLSGVTEEAPLKLSK	27	4	1	P01009		2162.15	3.11578	2.02018		Medium	High		2.99641	2.77069		High	Low		3.7679	2.57101		Medium	Medium		3.32876	2.88734		High	Medium		3.74209	2.65921		High	Low		3.96586	2.59572		1
		LSITGTYDLK	25	9	1	P01009		1110.61	2.6838	2.695	2.54574	Medium	Medium		2.72807	2.02988		Low	Low		2.61928	2.69354		Low	Low		1.58587	1.91853		Low	Low	Low	2.23811	1.81517	1.85395	Medium	Low		2.76736	1.6533		0
		TLNQPDSQLQLTTGNGLFLSEGLKLVDKFLEDVKK	15	5	1	P01009		3889.13	2.30614	4.12377														Low	High		2.99099	3.86287			Low			1.94424								3
		SASLHLPK	7	8	1	P01009		852.501	2.01785			Low			2.44314			Low			0.800269									Low	Low		2.02503	1.05124								0
		FLENEDRR	14	5	1	P01009		1078.54	1.90525			Low	Medium		2.43339	1.94797		Low	Low		1.83742	1.81396		Low	Low		1.83286	1.70734		Low			1.9255			Low	Low		2.24457	2.20776		1
		SVLGQLGITK	8	9	1	P01009		1015.62	1.63221	1.72374		Low			2.26438									Low	Low		1.48872	1.29287														0
		LVDKFLEDVKK	4	6	1	P01009		1333.77	1.61138			Low			2.3789																											2
		LYHSEAFTVNFGDTEEAKK	5	6	1	P01009		2186.04				High			3.92421															High			3.34861									1
		DTEEEDFHVDQVTTVK	7	6	1	P01009		1891.88				Low			2.11061															Low		High	2.4054		3.23588			High			2.85026	0
		ITPNLAEFAFSLYR	2	5	1	P01009		1641.86				Low			2.10731															Low			2.06399									0
		IVDLVK	4	5	1	P01009		686.452				Low			1.47019											Low			1.59858													0
		TLNQPDSQLQLTTGNGLFLSEGLK	8	6	1	P01009		2574.35			4.12597							Low			2.29637											High			3.2876			Medium			2.61773	0
		WERPFEVKDTEEEDFHVDQVTTVKVPMMKRLGMFNIQHCK	1	5	1	P01009	M28(Oxidation); M33(Oxidation)	4909.36					Low			2.46265																										4
		VPMMKRLGMFNIQHCK	2	7	1	P01009	N-Term(Acetyl); M9(Oxidation)	1991.01											Low			1.81681															Low			1.89079		2
		DTEEEDFHVDQVTTVKVPMMK	1	6	1	P01009	N-Term(Acetyl); M19(Oxidation); M20(Oxidation)	2552.19											Low			0.243667																				1
		AVLTIDEKGTEAAGAMFLEAIPMSIPPEVKFNKPFVFLMIEQNTKSPLFMGK	1	1	1	P01009	N-Term(Acetyl); M23(Oxidation)	5784.1												Low			1.29224																			3
		LSKAVHK	1	1	1	P01009	N-Term(Acetyl)	824.487												Low			0.779958																			1
		QINDYVEK	1	6	1	P01009		1008.51																		Low			1.08395													0
	P01019	Angiotensinogen OS=Homo sapiens GN=AGT PE=1 SV=1 - [ANGT_HUMAN]	7.84		4.95			4.95				3.51		9.48
		Sequence	# PSMs	# Proteins	# Protein Groups	Protein Group Accessions	Modifications	MH+ [Da]	XCorr A2	XCorr G2	XCorr M2	B2	H2	N2	XCorr B2	XCorr H2	XCorr N2	C2	I2	O2	XCorr C2	XCorr I2	XCorr O2	D2	J2	P2	XCorr D2	XCorr J2	XCorr P2	E2	K2	Q2	XCorr E2	XCorr K2	XCorr Q2	F2	L2	R2	XCorr F2	XCorr L2	XCorr R2	# Missed Cleavages
		TIHLTMPQLVLQGSYDLQDLLAQAELPAILHTELNLQK	1	8	1	P01019		4268.34	2.56502																																	0
		ADSQAQLLLSTVVGVFTAPGLHLK	3	11	1	P01019		2465.4										Low	Medium		2.23588	3.27257														High			3.41472			0
		AAMVGMLANFLGFR	1	8	1	P01019	N-Term(Acetyl)	1539.76		1.76914																																0
		TIHLTMPQLVLQGSYDLQDLLAQAELPAILHTELNLQK	2	8	1	P01019	M6(Oxidation)	4284.34											High			5.30348																				0
		VGEVLNSIFFELEADER	1	8	1	P01019	N-Term(Acetyl)	2008.95											Low			1.06733																				0
		QPFVQGLALYTPVVLPR	1	1	1	P01019		1898.1			1.19487																															0
		IDRFMQAVTGWKTGCSLMGASVDSTLAFNTYVHFQGKMK	1	1	1	P01019	M5(Oxidation); M18(Oxidation)	4358.02												Low			1.52775																			3
		TSPVDEK	1	1	1	P01019		775.398												Low			0.506751																			0
	P01024	Complement C3 OS=Homo sapiens GN=C3 PE=1 SV=2 - [CO3_HUMAN]	10.58	13.65	12.33	3.25	9.26	6.25	12.09	9.14	11.55	7.34	2.71	8.42	6.13	4.21	4.33
		Sequence	# PSMs	# Proteins	# Protein Groups	Protein Group Accessions	Modifications	MH+ [Da]	XCorr A2	XCorr G2	XCorr M2	B2	H2	N2	XCorr B2	XCorr H2	XCorr N2	C2	I2	O2	XCorr C2	XCorr I2	XCorr O2	D2	J2	P2	XCorr D2	XCorr J2	XCorr P2	E2	K2	Q2	XCorr E2	XCorr K2	XCorr Q2	F2	L2	R2	XCorr F2	XCorr L2	XCorr R2	# Missed Cleavages
		TKKQELSEAEQATR	44	2	1	P01024		1618.84	4.3672	3.8229	3.7184	High	High		3.80627	2.65863		High	High		3.7007	4.30855		High	High	Low	4.01909	4.41793	2.43053	High	Medium		3.5734	2.76011		High	High		3.57175	4.0484		2
		EPGQDLVVLPLSITTDFIPSFR	49	2	1	P01024		2444.34	3.43938	3.93487		Medium	Low		3.01834	1.67997		Low	Medium	Low	1.77492	3.12462	1.43285	Medium	Medium		3.18013	2.53906		Low	High		2.0975	3.306		Low	High		2.44256	3.46477		0
		QVREPGQDLVVLPLSITTDFIPSFR	5	2	1	P01024		2827.54	2.62874				Low			2.08413		Low			2.57899									High			3.58378			Low			2.42027			1
		SGQSEDRQPVPGQQMTLK	11	2	1	P01024		1985.98	2.52554	2.70691	2.69649													Low	Low	Low	2.61786	2.5439	2.0129	Low			2.66392									1
		VTIKPAPETEKRPQDAK	7	1	1	P01024		1908.05	2.04125			Medium			2.82977										Low			1.90578		Low			1.90594									1
		VLLDGVQNPR	3	2	1	P01024		1110.63	1.75407		2.83419																															0
		LPYSVVRNEQVEIR	6	1	1	P01024		1701.94	1.75146	2.21784		Low			1.74216										Low			1.8491			Low			1.53421								1
		YYTYLIMNKGRLLKAGR	1	2	1	P01024	N-Term(Acetyl); M7(Oxidation)	2118.12	1.50419																																	3
		KVEGTAFVIFGIQDGEQR	3	2	1	P01024		1994.06	1.48239																													High			3.45301	1
		QLYNVEATSYALLALLQLKDFDFVPPVVR	19	1	1	P01024		3322.85	1.1282	4.45009		High			4.1155			High	High		5.22852	4.90435			High			4.51573		Low	High		1.32312	3.31755			High			5.4061		1
		LVAYYTLIGASGQR	3	2	1	P01024		1511.84	0.874926																Low			2.45435				Low			1.29675							0
		IPIEDGSGEVVLSR	14	2	1	P01024		1470.78			3.84999	High	Medium		3.59026	2.25973		Medium	High		3.23483	3.69701				High			3.31222			High			2.89223	High	High		3.57393	3.79983		0
		KQELSEAEQATR	3	2	1	P01024		1389.7				High			3.18822			Medium			3.02966					Low			1.95932													1
		SNLDEDIIAEENIVSR	3	1	1	P01024		1816.9			4.44128	Medium			3.15835																											0
		SGQSEDRQPVPGQQMTLK	14	2	1	P01024	M15(Oxidation)	2001.99				Low			2.7211			Low	Low		2.72878	2.72695														Low	Medium		2.76061	3.00181		1
		VTIKPAPETEK	6	1	1	P01024		1212.68				Low			2.56909											Low			0.982323	Low	Low		2.06388	1.25582								0
		TELRPGETLNVNFLLRMDRAHEAKIR	1	2	1	P01024		3079.61				Low			2.35252																											3
		TIYTPGSTVLYR	6	3	1	P01024		1370.73			2.7117	Low			1.60254			Low			1.42362									Low			0.973309									0
		TMQALPYSTVGNSNNYLHLSVLR	1	2	1	P01024		2578.3				Low			1.39544																											0
		SSLSVPYVIVPLKTGLQEVEVK	6	1	1	P01024		2385.39				Low			1.28114			Low	Low		1.78305	1.56864								Low			1.2315									1
		TELRPGETLNVNFLLR	7	2	1	P01024		1872.05										High	High		4.14396	4.53442														High	High		3.42344	3.94192		0
		SGSDEVQVGQQR	6	3	1	P01024		1289.62					Low			1.87816		High	Low		3.61023	2.26078				High			2.48958													0
		VQLSNDFDEYIMAIEQTIK	1	3	1	P01024	M12(Oxidation)	2273.12										Medium			3.37364																					0
		AGDFLEANYMNLQR	4	2	1	P01024	M10(Oxidation)	1657.78										High			3.34812																Medium			3.19343		0
		SDDKVTLEER	4	2	1	P01024		1191.6					Low			1.20326		Medium	Low		2.68843	2.34645															Low			2.65057		1
		SEETKENEGFTVTAEGK	6	2	1	P01024		1855.88																						High		Medium	3.62254		2.64902	High			4.40647			1
		SEETKENEGFTVTAEGK	1	2	1	P01024	N-Term(Acetyl)	1897.9																												Low			1.59967			1
		DQLTCNKFDLKVTIKPAPETEK	1	1	1	P01024		2518.31		2.02619																																2
		VTLEERLDKACEPGVDYVYKTRLVK	1	2	1	P01024	N-Term(Acetyl)	2966.61					Low			1.90372																										4
		VELLHNPAFCSLATTKRRHQQTVTIPPK	1	1	1	P01024		3185.73					Low			1.41285																										3
		FGLEKR	1	2	1	P01024	N-Term(Acetyl)	791.426					Low			0.870311																										1
		AVLYNYRQNQELK	6	1	1	P01024		1638.84					Low	Low		0.512744	1.52406														Low	Low		1.32092	1.18178							1
		TMQALPYSTVGNSNNYLHLSVLR	2	2	1	P01024	M2(Oxidation)	2594.33											Medium			3.35589															High			4.37487		0
		YYGGGYGSTQATFMVFQALAQYQK	2	1	1	P01024	M14(Oxidation)	2695.28											Medium			3.10541															Low			2.53175		0
		SGQSEDRQPVPGQQMTLKIEGDHGAR	4	2	1	P01024	M15(Oxidation)	2837.39											Low			2.12235															Low			2.53866		2
		ADIGCTPGSGKDYAGVFSDAGLTFTSSSGQQTAQRAELQCPQPAARRR	1	2	1	P01024		4957.34											Low			1.92737																				4
		FYHPEKEDGKLNK	1	1	1	P01024		1604.82																	Low			2.34287														2
		LMNIFLKDSITTWEILAVSMSDKK	1	1	1	P01024		2783.5																	Low			1.79972														2
		NEQVEIR	1	1	1	P01024		887.466																	Low			1.79385														0
		ISLPESLK	1	2	1	P01024		886.532																	Low			1.14611														0
		AEDLVGKSLYVSATVILHSGSDMVQAER	1	2	1	P01024	N-Term(Acetyl)	3017.5																	Low			0.902134														1
		RHQQTVTIPPKSSLSVPYVIVPLK	3	1	1	P01024		2687.51						Low			0.932922														Low			1.45438								2
		TIYTPGSTVLYRIFTVNHK	1	3	1	P01024	N-Term(Acetyl)	2252.19																							Low			1.23398								1
		TLDPER	1	2	1	P01024		730.382																							Low			0.542222								0
		AYYENSPQQVFSTEFEVK	2	1	1	P01024		2166.01			4.37145																															0
		AGDFLEANYMNLQR	2	2	1	P01024		1641.77			4.24913																															0
		NGISTK	3	1	1	P01024	N-Term(Acetyl)	661.363			0.429227															Low			0.443242													0
		SVQLTEKR	3	2	1	P01024		960.538						Low			1.37167			Low			1.43971																			1
		QNQELK	1	1	1	P01024		759.393						Low			0.958752																									0
		AGDFLEANYMNLQRSYTVAIAGYALAQMGRLK	1	1	1	P01024	N-Term(Acetyl); M10(Oxidation); M28(Oxidation)	3609.84												Low			2.30258																			2
		SEETKENEGFTVTAEGKGQGTLSVVTMYHAKAKDQLTCNK	1	1	1	P01024		4330.02												Low			2.27403																			4
		NTMILEICTRYRGDQDATMSILDISMMTGFAPDTDDLK	1	1	1	P01024	M3(Oxidation); M19(Oxidation)	4314.03												Low			1.90003																			2
		TVMVNIENPEGIPVK	1	3	1	P01024		1639.89																		High			2.39989													0
		WLNEQR	1	1	1	P01024		845.442																		Low			1.28708													0
		LLPVGR	1	3	1	P01024	N-Term(Acetyl)	696.446																		Low			0.525057													0
		EVVADSVWVDVK	1	2	1	P01024		1345.72																								Low			1.67378							0
		SYTVAIAGYALAQMGR	1	2	1	P01024		1671.87																														Low			1.84702	0
		DSITTWEILAVSMSDKK	2	1	1	P01024		1924																														Low			1.80415	1
		SLYVSATVILHSGSDMVQAER	1	2	1	P01024		2263.17																														Low			1.67696	0
	P01031	Complement C5 OS=Homo sapiens GN=C5 PE=1 SV=4 - [CO5_HUMAN]	1.49	1.91	0.42		0.42	0.48	5.67	1.97	3.64	1.07	1.37	1.91	1.31	1.19
		Sequence	# PSMs	# Proteins	# Protein Groups	Protein Group Accessions	Modifications	MH+ [Da]	XCorr A2	XCorr G2	XCorr M2	B2	H2	N2	XCorr B2	XCorr H2	XCorr N2	C2	I2	O2	XCorr C2	XCorr I2	XCorr O2	D2	J2	P2	XCorr D2	XCorr J2	XCorr P2	E2	K2	Q2	XCorr E2	XCorr K2	XCorr Q2	F2	L2	R2	XCorr F2	XCorr L2	XCorr R2	# Missed Cleavages
		GLLVGEILSAVLSQEGINILTHLPK	10	2	1	P01031		2614.55	1.34256			Low			2.55641				High			3.82237			Low			1.39226			High			3.04358			High			3.57624		0
		ARYFYNK	7	2	1	P01031		961.508		1.97125		Low			1.60773			Low	Low		2.36268	2.19707								Low			1.55416									1
		VVPEGVKR	1	2	1	P01031		883.534																												Low			1.2637			1
		AFTECCVVASQLRANISHKDMQLGRLHMK	1	2	1	P01031	N-Term(Acetyl)	3328.59																	Low			2.24031														3
		GSAEAELMSVVPVFYVFHYLETGNHWNIFHSDPLIEKQKLK	1	1	1	P01031	N-Term(Acetyl); M8(Oxidation)	4831.49																	Low			2.12463														2
		SIVSALKR	2	1	1	P01031	N-Term(Acetyl)	915.548																							Low			1.5632								1
		RKQLQFALPDSLTTWEIQGVGISNTGICVADTVKAK	1	2	1	P01031		3888.09																													Low			1.51611		3
		YGMWTIK	2	1	1	P01031	M3(Oxidation)	914.457			1.22767									Low			1.21405																			0
		EILRPRRTLQK	1	1	1	P01031		1409.85			0.37759																															2
		ALVEGVDQLFTDYQIK	1	1	1	P01031		1838.97						Low			1.37365																									0
		WLSEEQR	1	1	1	P01031	N-Term(Acetyl)	989.486						Low			1.31631																									0
		NFKNFEITIKARYFYNK	1	1	1	P01031	N-Term(Acetyl)	2238.16												Low			1.65788																			3
		ATLLDIYK	1	1	1	P01031	N-Term(Acetyl)	978.549												Low			1.17972																			0
		KVTCTNAELVK	1	1	1	P01031		1205.65																		Low			1.2498													1
		TLRVVPEGVKR	1	2	1	P01031	N-Term(Acetyl)	1295.79																		Low			1.08884													2
		DGHVILQLNSIPSSDFLCVR	1	1	1	P01031	N-Term(Acetyl)	2255.18																								Low			1.44753							0
	P01042-2	Isoform LMW of Kininogen-1 OS=Homo sapiens GN=KNG1 - [KNG1_HUMAN]	12.88	20.14	22.25	20.14	15.46	19.2	17.33	21.31	28.57	19.44			15.22	11.94	3.51
		Sequence	# PSMs	# Proteins	# Protein Groups	Protein Group Accessions	Modifications	MH+ [Da]	XCorr A2	XCorr G2	XCorr M2	B2	H2	N2	XCorr B2	XCorr H2	XCorr N2	C2	I2	O2	XCorr C2	XCorr I2	XCorr O2	D2	J2	P2	XCorr D2	XCorr J2	XCorr P2	E2	K2	Q2	XCorr E2	XCorr K2	XCorr Q2	F2	L2	R2	XCorr F2	XCorr L2	XCorr R2	# Missed Cleavages
		IGEIKEETTSHLR	22	5	1	P01042-2		1512.82	5.00876	4.3515		High			3.88347			High	Medium		4.64258	3.06799		High	High		5.12522	4.78449		High	High		4.31049	3.79853		Medium	High		3.30551	3.41682		1
		YNSQNQSNNQFVLYR	41	6	1	P01042-2		1874.9	4.31176	4.09206	4.27696	High	High		4.18239	3.13397		High	High		4.04634	4.4268		High	High	High	3.74912	4.08031	3.05786	High	Medium		3.85142	2.33209		High	High		4.13719	4.32688		0
		KYNSQNQSNNQFVLYR	16	6	1	P01042-2		2002.99	3.25008	3.00761								High	Low		3.79745	1.88802		High	High		4.02378	3.65408			High			2.8693			High			3.85038		1
		KYFIDFVAR	21	7	1	P01042-2		1158.64	2.8936	3.37443		Medium	Medium		3.03507	2.06527		High	Medium		3.33519	3.02909		High	Medium		3.0944	2.61861		Medium	High		2.84092	2.83395		Low	High		2.43733	3.67131		1
		YFIDFVAR	23	7	1	P01042-2		1030.55	2.64658	2.66694		Medium	Medium		2.96177	2.30879		Medium	Low		3.15796	2.66952		Medium	Medium		2.67476	2.87979		Low	High	Low	2.15982	2.51225	1.74791	Low	Medium		2.1954	3.00398		0
		QVVAGLNFR	50	6	1	P01042-2		1003.57	2.12767	2.47308	2.75766	Low	Low		2.35044	1.54458		Medium	Low		2.82207	2.09734		Medium	Low	Low	2.71676	2.42716	1.94347	Low	Low	Low	2.17921	1.81264	1.60725	Low	Low		2.25205	2.20447		0
		DFVQPPTK	25	7	1	P01042-2		931.499	1.44426	1.7109	2.00512	Low	Low		2.28398	1.69552		Low			1.59388			Low	Low	Medium	1.66411	1.9285	2.34778	Low	Low		2.03859	1.84332								0
		AGAEPASEREVS	21	5	1	P01042-2		1202.58			2.58938	Low	Low		2.5201	1.50125		Low	Low		2.5476	2.01536		Low		Medium	1.83526		2.10571	Low	Low		2.05378	1.71892		Low	Low		2.49607	2.20349		1
		TVGSDTFYSFK	3	6	1	P01042-2		1251.59			2.1669	Low			1.97798											Low			0.889781													0
		ARVQVVAGK	11	7	1	P01042-2		927.583			2.09423	Low	Low		1.68929	1.45521		Low	Low		2.18168	1.97703				Low			1.62426		Low			1.56368			Low			1.90966		1
		DIPTNSPELEETLTHTITK	9	7	1	P01042-2		2139.09			2.844							Low			1.09063			Low	Low		0.946803	1.31246				Low			1.22619	Low	Low		0.94296	1.25092		0
		AGAEPASER	1	5	1	P01042-2		887.404																						Low			1.12203									0
		GRPPKAGAEPASEREVS	3	5	1	P01042-2		1737.91																												Low	Low		2.87999	2.61918		2
		VQVVAGK	8	7	1	P01042-2		700.438			1.59413		Low			1.25502										Low			1.50519		Low			1.17411								0
		AVDAALKK	1	6	1	P01042-2		815.509					Low			1.16874																										1
		KIYPTVNCQPLGMISLMKRPPGFSPFRSSR	2	7	1	P01042-2	N-Term(Acetyl)	3449.74											Low			2.08389															Low			1.79387		3
		TVGSDTFYSFKYEIK	5	6	1	P01042-2		1784.9																							Low	Low		1.4231	1.70847			Low			1.6102	1
		VQVVAGKK	1	7	1	P01042-2		828.539																		Low			1.78242													1
	P01133-3	Isoform 3 of Pro-epidermal growth factor OS=Homo sapiens GN=EGF - [EGF_HUMAN]	37.31	30.96	17.67	32.76	30.96	18.61	33.62	30.02	20.84	16.81	23.5	19.55	18.1	13.38	12.61
		Sequence	# PSMs	# Proteins	# Protein Groups	Protein Group Accessions	Modifications	MH+ [Da]	XCorr A2	XCorr G2	XCorr M2	B2	H2	N2	XCorr B2	XCorr H2	XCorr N2	C2	I2	O2	XCorr C2	XCorr I2	XCorr O2	D2	J2	P2	XCorr D2	XCorr J2	XCorr P2	E2	K2	Q2	XCorr E2	XCorr K2	XCorr Q2	F2	L2	R2	XCorr F2	XCorr L2	XCorr R2	# Missed Cleavages
		IDTEGTNYEQLVVDAGVSVIMDFHYNEK	72	3	1	P01133-3		3186.53	7.6647	6.79971		High	High	High	6.21041	4.56082	5.32475			High			6.30921	High	High		7.10281	6.68584		High	High	High	7.29909	4.89047	5.23966			High			4.44389	0
		IDTEGTNYEQLVVDAGVSVIMDFHYNEK	114	3	1	P01133-3	M21(Oxidation)	3202.53	6.47211			High	High		6.97295	5.3527		High	High		6.5328	6.90355		High			6.14985			High	High		6.40419	4.87057		High	High		6.73673	6.74605		0
		HMHFDGTDYGTLLSQQMGMVYALDHDPVENKIYFAHTALK	89	3	1	P01133-3		4594.21	6.38277	6.36935		High	Low		3.70738	2.87265								High	High		4.42947	6.3416			High			3.67241								1
		ALLETSEKITAVSLDVLDKR	242	3	1	P01133-3		2201.26	5.41404	5.38104	4.61676	High	High	High	5.28892	3.59008	3.3916	High	High	High	5.68448	5.2917	5.20909	High	High		5.26219	5.3692		High	High	High	5.50055	3.8264	3.32966	High	High		4.90737	4.97618		2
		IDTEGTNYEQLVVDAGVSVIMDFHYNEKR	176	3	1	P01133-3		3342.63	5.37862	5.73431		High	High	Low	5.23998	4.23718	2.81571			Low			3.29447	High	High		5.00164	5.10861		High	High	High	4.48635	4.07536	3.93862		High	High		3.69081	3.90356	1
		HMHFDGTDYGTLLSQQMGMVYALDHDPVENK	67	3	1	P01133-3		3549.63	5.31221	5.61726		High	High		4.76974	3.55462				High			4.63908	High	High		5.43842	5.68429		High	High		4.56846	3.93624								0
		FIFWSSEVAGSLYR	185	3	1	P01133-3		1661.83	5.31137	5.24784		High	High	High	5.04519	4.14267	4.22711			High			4.34431	High	High		5.18043	5.56381		High	High	High	5.16148	4.48862	5.0335			High			4.4121	0
		ADLDGVGVKALLETSEKITAVSLDVLDKR	197	3	1	P01133-3		3055.72	5.23436	4.8422		High	High	Low	5.17552	3.53527	2.4175	High	High	High	5.5632	6.03758	4.69841	High	High		5.07129	5.26435		High	High		5.40764	4.15869		High	High		5.79357	5.78104		3
		HPTQHNLFAMSLFGDR	29	3	1	P01133-3	M10(Oxidation)	1886.92	5.21396			High	High		4.59935	3.24727		High	High		4.82545	4.84475			High			4.93785		High	High		4.27378	3.13843		High	High		4.63871	4.75924		0
		IDTEGTNYEQLVVDAGVSVIMDFHYNEKR	242	3	1	P01133-3	M21(Oxidation)	3358.63	5.05839	4.67805		High	High		5.36335	5.10249		High	High		5.3965	6.24479		High	High		4.76441	4.12007		High	High		4.83282	4.58568		High	High		5.36816	5.38922		1
		YPANVAVDPVERFIFWSSEVAGSLYR	32	3	1	P01133-3		2972.52	5.01214	5.3001		High	High	Low	4.47802	2.72208	2.65774			Medium			3.50694	High	High		4.73691	4.96864			High			3.3503								1
		ERLIEEGVDVPEGLAVDWIGR	23	3	1	P01133-3		2352.24	5	5.06666		High	High		4.51232	2.55038				Low			1.79797	High	High		4.52585	3.53515		High	Low		4.73401	2.12432								1
		LIEEGVDVPEGLAVDWIGR	107	3	1	P01133-3		2067.08	4.9915	5.43461	5.60406	High	High	High	4.87461	3.46502	3.80731			High			4.98455	High	High	High	5.07794	4.93255	3.40384	High	High	High	4.80952	3.75726	4.33355							0
		HPTQHNLFAMSLFGDRIFYSTWK	25	3	1	P01133-3		2796.4	4.56106	4.39892														High	High		4.34781	4.4713			High			3.41158								1
		HMHFDGTDYGTLLSQQMGMVYALDHDPVENK	58	3	1	P01133-3	M2(Oxidation)	3565.58	4.47646	4.66949		High	Low		4.70276	2.7148								High	High		4.09629	4.75441		High	High		4.72249	4.048								0
		HPTQHNLFAMSLFGDR	15	3	1	P01133-3		1870.92	4.30644	4.40001		High	Low	Low	4.78799	2.19517	1.18541							Low	High		2.72129	4.07819			High			3.0737								0
		QSVIEMANLDGSK	74	3	1	P01133-3		1391.69	4.06467	4.36845	4.23259	High	High		4.31005	3.49942								High	High	High	4.27984	4.12656	3.72256	High	High	High	4.16648	3.85451	3.3236		Low	Low		1.68362	1.43407	0
		YPANVAVDPVERFIFWSSEVAGSLYRADLDGVGVK	54	3	1	P01133-3		3826.99	4.04692	3.97044		High	Low	Low	3.72543	2.21039	2.28916							High	High		3.72035	4.01497			Low			2.62277								2
		INLHSSFVPLGELK	118	3	1	P01133-3		1553.88	4.01359	3.51591	3.98732	High	Low		3.68009	1.86663		High	High		3.86527	3.83824		High	High	High	3.92794	4.04596	2.40625	High	High		3.85198	2.39001		High	High		3.64855	3.95267		0
		HMHFDGTDYGTLLSQQMGMVYALDHDPVENKIYFAHTALK	54	3	1	P01133-3	M2(Oxidation)	4610.15	4.0107	3.58312		High	Low		4.91375	2.62563									High			3.88754			Low			2.88379								1
		VVHPLAQPKAEDDTWEPEQK	51	2	1	P01133-3		2317.14	3.98159	4.73055	4.21141	High	High		4.28138	2.88947								High	High		4.0576	3.73114		High	High		4.06981	3.21855								1
		ERLIEEGVDVPEGLAVDWIGRR	45	3	1	P01133-3		2508.34	3.96601	4.4767		High	High		3.65895	2.68802								High	High		3.41222	4.58462		High	High		3.9154	2.97555								2
		AEDDTWEPEQK	93	2	1	P01133-3		1347.57	3.95413	4.07873	4.03328	High	High	High	4.0459	2.66286	2.73069			Low			1.83503	High	High	High	3.89277	4.08743	3.18357	High	High		3.86037	2.83585								0
		QSVIEMANLDGSKR	56	3	1	P01133-3		1547.8	3.91562	3.76599	3.81309	High	Medium		4.11737	2.38403								High	High		3.95172	3.90391		High	High	Low	3.60345	3.22405	2.01936							1
		RLFWTDTGINPR	36	3	1	P01133-3		1475.79	3.89019	4.18556	3.88191	High	High		4.08168	2.64406								High	High		3.95836	4.40823		High	High		4.10162	2.5597								1
		IESSSLQGLGR	232	3	1	P01133-3		1146.63	3.80265	3.86302	3.84129	High	High	High	3.7515	3.14874	2.47424	High	High	Medium	4.14529	3.78714	3.41518	High	High	High	3.62212	3.89337	3.3166	High	High	High	4.09553	3.16621	2.75892	High	High	Medium	3.79129	4.14882	2.60977	0
		YPANVAVDPVER	192	3	1	P01133-3		1329.69	3.71653	3.82349	4.02878	High	Medium	Medium	3.78947	2.31241	2.21656	High	High	Medium	3.96285	3.97383	3.27546	High	High	High	3.59146	3.58966	2.61104	High	Medium	Medium	3.6568	2.29651	2.48603	High	High	Low	4.18353	3.8479	1.83846	0
		SKIITKENISQPR	29	3	1	P01133-3		1513.88	3.69744	2.87812	3.1522	High			3.7014			Medium			3.1146			Medium	High		3.33181	3.20766		Medium			2.96555			High			3.41477			2
		ITAVSLDVLDKR	98	3	1	P01133-3		1329.79	3.69374	3.80065	2.2754	High	High		3.38488	2.77564		High	High		3.67658	4.00806		High	High		3.95001	3.5231		High	Medium	Medium	3.78188	2.61807	2.51783	High	High	Low	3.63668	3.72204	1.1501	1
		WIERANMDGSQR	35	3	1	P01133-3		1462.69	3.55983	3.45425		High			3.32144									High	High		3.50264	3.81558		High	Low		3.22552	2.22572								1
		QSVIEMANLDGSK	100	3	1	P01133-3	M6(Oxidation)	1407.69	3.54486	3.89945	3.62811	High	High		3.71635	3.09113		High	High		4.21004	3.86567		High	High	High	3.5019	3.84791	2.90485	High	High	Low	3.7262	3.39048	0.991283	High	High		3.97382	4.19126		0
		LFWTDTGINPR	61	3	1	P01133-3		1319.69	3.51663	3.64283	4.13714	High	High	High	3.72257	2.41066	2.47495			Medium			2.90333	High	High	Low	3.42019	3.56179	1.95564	Low	High	Medium	2.49111	2.69693	2.5001			Medium			2.1136	0
		RIYWVDLER	33	3	1	P01133-3		1249.68	3.40703	3.49439	3.25377	High	High		3.26327	2.37133								High	High		3.24247	3.46968		High	High	Medium	3.20428	2.44272	2.13728							1
		FIFWSSEVAGSLYRADLDGVGVK	37	3	1	P01133-3		2516.31	3.28466	3.7881				Low			1.5817			Low			1.52948	Medium	High		3.0101	3.26874			Low	Low		2.46624	2.19493			Low			1.54893	1
		IITKENISQPR	171	3	1	P01133-3		1298.76	3.21408	3.2378	3.19019	Medium	Medium	Low	3.03397	2.2345	1.9065	Medium	High	Low	2.88252	3.234	2.30829	Medium	High	Low	2.94657	3.21048	2.33956	High	Medium		3.22499	2.13522		High	High		3.28689	3.40107		1
		LFWIQYNR	56	3	1	P01133-3		1139.61	3.19812	2.96318	2.91221	Medium	Medium		2.97805	2.12919								Medium	High		3.01543	3.17593		Medium	High	Medium	2.95814	2.38733	2.32106			Low			1.43665	0
		IYWVDLERQLLQR	43	3	1	P01133-3		1731.97	3.12415	3.26722		High	Low		3.20725	1.1813								Medium	High		2.79896	3.1711		Low	Medium		1.22969	2.11903								1
		LVIASSDLIWPSGITIDFLTDK	28	3	1	P01133-3		2404.33	3.11376	4.11508		High	Low		3.42976	1.63579								High	High		3.83743	3.35124		High	Low		3.52482	1.40413								0
		LIEEGVDVPEGLAVDWIGRR	134	3	1	P01133-3		2223.2	2.98908	2.64571	2.2098	Medium	Low	Low	2.84181	1.70138	1.81132			Low			2.35236	Low	High		2.60821	3.13034		Medium	Low	Low	2.61631	2.40346	2.4263		Low	Low		2.23438	1.51782	1
		IYWVDLER	90	3	1	P01133-3		1093.58	2.98297	3.00456	2.63104	Medium	High	Low	2.98616	2.6305	1.31749			Low			2.61092	Medium	High	Low	2.94737	2.869	2.06458	Medium	High	Medium	3.11835	2.32339	2.50059			Medium			2.21678	0
		SLIGRSDLNGK	4	3	1	P01133-3		1159.65	2.82327			Low			2.33062										Low			2.28067		Low			2.49388									1
		ADLDGVGVK	153	3	1	P01133-3		873.47	2.77715	2.84538	2.79008	Medium	High	Medium	3.0835	2.50135	2.31693	Medium	Medium		2.9612	3.16172		Medium	High	High	3.01394	2.92012	2.79411	Medium	High		2.93607	2.60612		Medium	Medium		2.94059	2.84691		0
		TIWIANKHTGKDMVR	27	3	1	P01133-3		1769.96	2.76288	2.75896		Low	Low		2.7367	1.15574								Low	High		2.70569	3.0276		Low	Low		2.75092	1.89978								2
		QSVIEMANLDGSKR	90	3	1	P01133-3	M6(Oxidation)	1563.78	2.74949	1.77875	3.03182	High	Low		3.29651	1.95709		Medium	Medium		3.03945	3.39231		Low	High	Low	1.82052	3.0395	2.22007	Medium	Medium		2.98812	2.54806		Medium	Medium		3.18393	3.03232		1
		RFYWTDR	15	3	1	P01133-3		1043.52	2.62851	2.06887		Low			1.9961									Low	Medium		2.18668	2.70356			Low			1.49381								1
		FYWTDRGK	45	3	1	P01133-3		1072.52	2.6084	2.5729		Medium	Low		2.6666	1.90523								Medium	Medium		2.73702	2.58376		Low	Medium		2.38898	2.19224								1
		TIWIANKHTGK	21	3	1	P01133-3		1268.72	2.50614	2.62835		Medium	Medium		2.80427	2.03277								Medium	Medium		2.73629	2.63767		Medium	Low		2.86467	1.48107								1
		ALLETSEK	76	3	1	P01133-3		890.492	2.4376	1.92545	2.19975	Low	Low		2.23588	1.77155		High	Low		2.31176	2.42109		Low	Low	Low	2.53033	2.32039	1.89862	Low	Low		2.14037	1.91429		Low	Low		2.5112	2.26359		0
		GIAVHPMAK	66	3	1	P01133-3		923.522	2.36365	2.29629	2.47315	Low	Medium	Low	2.32116	2.13094	2.18798			Low			1.94609	Low	Low	Medium	2.39829	2.2983	2.15184	Low	Medium		2.30514	2.36208			Low			1.50523		0
		IYFAHTALK	92	3	1	P01133-3		1063.61	2.29415	2.60022		High	High		2.29678	1.66342		Low	Low		2.63294	2.49766		Low	High	Low	2.56617	2.51939	1.62376	Low	Low		2.3372	2.05352		Medium	High		2.84316	2.57896		0
		WIERANMDGSQRER	1	3	1	P01133-3		1747.84	2.25752																																	2
		TIWIANK	56	3	1	P01133-3		845.497	2.14914	2.30947	2.34074	Low	Low	Low	2.21629	1.60312	1.17609							Low	Low	High	2.21299	2.1064	1.90556	High	Low		2.32663	1.88314								0
		VVHPLAQPK	174	3	1	P01133-3		988.603	2.09513	2.08157	2.31873	Low	Low	Low	2.12116	1.79476	1.48416	Low	Low	Low	2.20586	2.09195	1.91832	Low	Low	Low	2.07281	2.15472	1.76251	Low	Low		2.00209	1.81786		Low	Low		2.1903	2.50685		0
		LTQNDVGHPFAVAVFEDYVWFSDWAMPSVMR	4	3	1	P01133-3		3614.72	2.06615																Low			1.34341														0
		TIWIANKHTGKDMVR	19	3	1	P01133-3	M13(Oxidation)	1785.96	2.02695	2.54408		Low			2.46385									Low	Medium		2.42752	2.88872		Low	Low		2.27616	1.77624								2
		ENISQPR	45	3	1	P01133-3		843.441	1.94176	1.94883	1.95642	Low	Low		2.08665	1.8216		Low	Low		2.06367	2.0927		Low	Low	Low	1.90881	1.94653	2.08594	Low	Low		2.18074	1.82648		Low	Low		1.97634	1.87427		0
		IFYSTWK	25	3	1	P01133-3		944.496	1.91526	2.19684		Low	Low		1.66779	1.10874								Low	Low		2.10159	2.02467		Low	Low		1.58817	1.6384								0
		FYWTDR	11	3	1	P01133-3		887.412	1.74013	1.31795		Low			1.93177									Low	Low		1.35249	1.89568		Low	Low		1.23666	1.40374								0
		VFLNGSR	36	3	1	P01133-3		792.445	1.6689	1.36442	1.80247	Low	Low		1.25296	1.37947		Low	Low		1.62507	1.87253		Low	Low	Low	1.77009	1.06288	1.33141	Low	Low		1.70219	1.42359		Low	Low		1.61713	1.83956		0
		VFLNGSRQER	39	3	1	P01133-3		1205.65	1.63513	2.05072		Low	Low		1.6645	1.23945		Low	Low		2.04102	2.12044		Low	Low	Low	1.74075	1.95857	1.66215	Low	Low		1.92869	1.36469		Low	Low		2.1289	2.21894		1
		IYWVDLERQLLQRVFLNGSR	2	3	1	P01133-3		2505.37	1.39576																Low			1.87152														2
		GIAVHPMAK	48	3	1	P01133-3	M7(Oxidation)	939.508	1.09208		2.27085	Low	Low		2.25281	1.23357		Low	Low		1.9826	2.20357				Low			1.75739	Low	Low		2.05503	1.75582		Low	Low		2.15855	2.01359		0
		DGKTCSGCSSPDNGGCSQLCVPLSPVSWECDCFPGYDLQLDEK	1	3	1	P01133-3		4539.84	0.820726																																	1
		HMHFDGTDYGTLLSQQMGMVYALDHDPVENK	8	3	1	P01133-3	M17(Oxidation); M19(Oxidation)	3581.58				High	Low		3.94537	2.89979														High			5.07154									0
		HMHFDGTDYGTLLSQQMGMVYALDHDPVENKIYFAHTALK	2	3	1	P01133-3	M2(Oxidation); M17(Oxidation)	4626.14				High	Low		3.71041	2.21251																										1
		HMHFDGTDYGTLLSQQMGMVYALDHDPVENKIYFAHTALK	72	3	1	P01133-3	M2(Oxidation); M17(Oxidation); M19(Oxidation)	4642.2				Low			2.30117			High	High		4.11446	6.02299								High			4.14619			High	High		3.85481	4.85808		1
		WIERANMDGSQR	16	3	1	P01133-3	M7(Oxidation)	1478.68				Low	Low		2.03548	1.7727								Low	Low		1.74417	1.62606		Low	Low		1.98634	1.96634								1
		HMHFDGTDYGTLLSQQMGMVYALDHDPVENK	28	3	1	P01133-3	M2(Oxidation); M17(Oxidation); M19(Oxidation)	3597.61										High	High		5.19273	4.62799														High	High		5.76045	5.21585		0
		LFWIQYNREGSNSLICSCDYDGGSVHISKHPTQHNLFAMSLFGDR	1	3	1	P01133-3	M39(Oxidation)	5159.31																Low			2.38233															2
		NQVTPLDILSK	6	3	1	P01133-3		1227.71			2.40829													Low		Low	1.86493		2.04589							Low			2.07498			0
		ALLETSEKITAVSLDVLDKRLFWIQYNR	4	3	1	P01133-3		3321.86		3.12616															Medium			3.75126														3
		VNKRTGKDR	1	3	1	P01133-3		1073.62		1.72515																																3
		VSEDNITESQHMLVAEIMVSDQDDCAPVGCSMYARCISEGEDATCQCLKGFAGDGK	1	3	1	P01133-3		5956.56		0.420309																																2
		HPTQHNLFAMSLFGDRIFYSTWK	3	3	1	P01133-3	M10(Oxidation)	2812.39					Low			2.66694									Medium			3.66182														1
		AEDDTWEPEQKLCKLRK	1	2	1	P01133-3		2089.03					Low			1.51509																										3
		HTGKDMVR	2	3	1	P01133-3		943.488					Low			1.17551															Low			1.14644								1
		EHQDLKNGGQPVAGEDGQAADGSMQPTSWRQEPQLCGMGTEQGCWIPVSSDK	1	3	1	P01133-3	N-Term(Acetyl); M24(Oxidation); M38(Oxidation)	5614.43											Low			1.69601																				2
		SKIITK	2	3	1	P01133-3		689.463																		Low			1.80939		Low			1.25695								1
		FYWTDRGKSLIGRSDLNGK	1	3	1	P01133-3	N-Term(Acetyl)	2255.2																													Low			1.42394		3
		IESSSLQGLGRLVIASSDLIWPSGITIDFLTDK	1	3	1	P01133-3		3531.91						Low			1.97105																									1
		LTQNDVGHPFAVAVFEDYVWFSDWAMPSVMRVNK	1	3	1	P01133-3	M30(Oxidation)	3971.85						Low			1.21342																									1
		CISEGEDATCQCLKGFAGDGK	4	3	1	P01133-3		2131.93						Low			0.986544			Low			2.63403																			1
		ITAVSLDVLDK	2	3	1	P01133-3		1173.69																		Medium			2.14017													0
		ANMDGSQR	1	3	1	P01133-3		878.388																		Low			1.86168													0
		SDLNGKR	2	3	1	P01133-3		789.43																		Low			1.43943													1
	P01591	Immunoglobulin J chain OS=Homo sapiens GN=IGJ PE=1 SV=4 - [IGJ_HUMAN]	7.55	7.55	7.55	14.47	7.55	7.55	7.55	7.55	7.55	7.55	7.55	7.55	7.55
		Sequence	# PSMs	# Proteins	# Protein Groups	Protein Group Accessions	Modifications	MH+ [Da]	XCorr A2	XCorr G2	XCorr M2	B2	H2	N2	XCorr B2	XCorr H2	XCorr N2	C2	I2	O2	XCorr C2	XCorr I2	XCorr O2	D2	J2	P2	XCorr D2	XCorr J2	XCorr P2	E2	K2	Q2	XCorr E2	XCorr K2	XCorr Q2	F2	L2	R2	XCorr F2	XCorr L2	XCorr R2	# Missed Cleavages
		SSEDPNEDIVER	36	4	1	P01591		1389.63	3.01684	3.15759	2.99472	Medium	Medium	High	2.96581	2.02556	2.75521	Low	Medium	Medium	2.57747	2.97275	3.03559	Medium	Medium	High	2.92511	2.80966	2.36208	Medium	High		2.73766	2.39403		Medium	Medium		2.95063	2.93954		0
		NIRIIVPLNNR	1	4	1	P01591		1321.78																Low			1.00252															1
	P01617	Ig kappa chain V-II region TEW OS=Homo sapiens PE=1 SV=1 - [KV204_HUMAN]				27.43					27.43			11.5	26.55	20.35
		Sequence	# PSMs	# Proteins	# Protein Groups	Protein Group Accessions	Modifications	MH+ [Da]	XCorr A2	XCorr G2	XCorr M2	B2	H2	N2	XCorr B2	XCorr H2	XCorr N2	C2	I2	O2	XCorr C2	XCorr I2	XCorr O2	D2	J2	P2	XCorr D2	XCorr J2	XCorr P2	E2	K2	Q2	XCorr E2	XCorr K2	XCorr Q2	F2	L2	R2	XCorr F2	XCorr L2	XCorr R2	# Missed Cleavages
		VEAEDVGVYYCMZALQAPITFGQGTRLEIKR	2	1	1	P01617	N-Term(Acetyl)	3528.26																Low			0.0555527										Low			0.298819		2
		FSGSGSGTDFTLK	2	4	1	P01617		1303.62												Medium			3.35067																			0
		VEAEDVGVYYCMZALQAPITFGQGTRLEIK	4	1	1	P01617	N-Term(Acetyl)	3372.1																		Low			1.20317													1
		ASGVPDRFSGSGSGTDFTLKISR	1	3	1	P01617	N-Term(Acetyl)	2384.2																								Low			1.16269							2
	P01623	Ig kappa chain V-III region WOL OS=Homo sapiens PE=1 SV=1 - [KV305_HUMAN]							21.1			24.77	27.52	48.62	24.77
		Sequence	# PSMs	# Proteins	# Protein Groups	Protein Group Accessions	Modifications	MH+ [Da]	XCorr A2	XCorr G2	XCorr M2	B2	H2	N2	XCorr B2	XCorr H2	XCorr N2	C2	I2	O2	XCorr C2	XCorr I2	XCorr O2	D2	J2	P2	XCorr D2	XCorr J2	XCorr P2	E2	K2	Q2	XCorr E2	XCorr K2	XCorr Q2	F2	L2	R2	XCorr F2	XCorr L2	XCorr R2	# Missed Cleavages
		ATGIPDRFSGSGSGTDFTLTISR	3	18	3	P01623;A0A087WZW8;A2KBC6		2343.17												Low			2.41566		Low			1.68654														1
		EIVLTQSPGTLSLSPGER	13	7	1	P01623		1884.01			5.09943			High			3.6916			High			5.42493			Low			1.8301													0
		LLIYGASSR	2	15	3	P01623;A2KBC6;A0A087WZW8		979.559			1.94745															Low			0.803665													0
		TFGQGTKVEIKR	3	1	1	P01623		1363.78						Low			1.74224			Low			1.7123																			2
		TFGQGTKVEIK	3	2	2	P01623;A2KBC6		1207.68						Low			1.57759			Low			1.70792																			1
	P01766	Ig heavy chain V-III region BRO OS=Homo sapiens PE=1 SV=1 - [HV305_HUMAN]			20	21.67							21.67	43.33
		Sequence	# PSMs	# Proteins	# Protein Groups	Protein Group Accessions	Modifications	MH+ [Da]	XCorr A2	XCorr G2	XCorr M2	B2	H2	N2	XCorr B2	XCorr H2	XCorr N2	C2	I2	O2	XCorr C2	XCorr I2	XCorr O2	D2	J2	P2	XCorr D2	XCorr J2	XCorr P2	E2	K2	Q2	XCorr E2	XCorr K2	XCorr Q2	F2	L2	R2	XCorr F2	XCorr L2	XCorr R2	# Missed Cleavages
		LSCAASGFTFSYYNMNWVRQVTGK	2	1	1	P01766	M15(Oxidation)	2746.3										Low			2.47011																					1
		NDSKNTLYLNMNSLRAEDTAVYYCAR	1	1	1	P01766		3025.4																Low			1.93953															2
		EVQLVESGGGLVQPGGSLR	6	8	1	P01766		1882.01						High			4.06324			High			5.79119																			0
		GRFTISR	4	45	9	A2KBC6;P01766;P01876;P01857;A2J1N6;A2J1N7;A2J1N5;P01871;A2J1M8		836.475						Low			1.29937			Low			1.97024																			1
		QVTGKGLEWVSAIGTAGDQYYADSVKGRFTISR	1	1	1	P01766		3560.82												Low			1.76844																			3
	P01833	Polymeric immunoglobulin receptor OS=Homo sapiens GN=PIGR PE=1 SV=4 - [PIGR_HUMAN]	7.2	9.95	9.69	5.1	6.15	7.2	10.47	7.2	11.26	5.76	2.62	2.62	1.05	2.49	5.1
		Sequence	# PSMs	# Proteins	# Protein Groups	Protein Group Accessions	Modifications	MH+ [Da]	XCorr A2	XCorr G2	XCorr M2	B2	H2	N2	XCorr B2	XCorr H2	XCorr N2	C2	I2	O2	XCorr C2	XCorr I2	XCorr O2	D2	J2	P2	XCorr D2	XCorr J2	XCorr P2	E2	K2	Q2	XCorr E2	XCorr K2	XCorr Q2	F2	L2	R2	XCorr F2	XCorr L2	XCorr R2	# Missed Cleavages
		NADLQVLKPEPELVYEDLR	34	1	1	P01833		2241.2	4.58628	3.61221	3.06185	High	High		3.39441	2.51806		High	High		4.19078	4.60302		High	High		4.3347	4.54309		High	Medium	Low	4.26617	2.57054	1.70555	High	High		4.65999	4.01047		0
		ILLNPQDKDGSFSVVITGLR	43	1	1	P01833		2172.23	2.82845	3.26253		High	Low		3.22643	1.87031		High	Medium		3.87884	3.31716		High	High		3.99964	3.26964		High	Medium		3.89489	2.54945		Medium	Low		3.21086	2.6856		1
		RAPAFEGR	21	1	1	P01833		903.49	2.50931		2.91502	Medium	High		3.1743	2.64052		Medium	Medium		2.72534	2.75839			Medium			2.63768		Medium	High		2.7478	2.48275		Medium	Medium		2.8666	2.82195		1
		VYTVDLGR	20	1	1	P01833		922.509	1.22551	1.61747	1.8659	Low	Low		1.51378	0.799301		Low	Low		1.29151	1.06819			Low	Low		1.82152	1.70906		Low			1.15732		Low	Low		1.2204	1.66952		0
		LDIQGTGQLLFSVVINQLR	5	1	1	P01833		2114.22				High			3.25938			High			4.56808				Low			2.5637									Low	Low		1.69977	1.14163	0
		IRLDIQGTGQLLFSVVINQLR	2	1	1	P01833		2383.39				Low			2.05062																							Low			2.3213	1
		VYTVDLGRTVTINCPFKTENAQKRK	1	1	1	P01833		2881.56		0.980434																																4
		ILLNPQDKDGSFSVVITGLRKEDAGR	3	1	1	P01833		2828.55					Low			1.49452									Low			2.34694														3
		SYRTDISMSDFENSREFGANDNMGASSITQETSLGGKEEFVATTESTTETK	1	1	1	P01833	N-Term(Acetyl); M23(Oxidation)	5614.43											Low			1.36941																				3
		HTRKYWCRQGAR	1	1	1	P01833	N-Term(Acetyl)	1603.79																													Low			1.41938		3
		IIEGEPNLK	1	1	1	P01833		1012.57			1.44416																															0
		LSDAGQYLCQAGDDSNSNKK	2	1	1	P01833		2113.92						Low			1.43062			Low			1.22603																			1
		QGHFYGETAAVYVAVEER	2	1	1	P01833		2025.99																														High			2.75834	0
	P01857	Ig gamma-1 chain C region OS=Homo sapiens GN=IGHG1 PE=1 SV=1 - [IGHG1_HUMAN]	2.42	2.42	4.55							7.27	24.24	17.58	6.06
		Sequence	# PSMs	# Proteins	# Protein Groups	Protein Group Accessions	Modifications	MH+ [Da]	XCorr A2	XCorr G2	XCorr M2	B2	H2	N2	XCorr B2	XCorr H2	XCorr N2	C2	I2	O2	XCorr C2	XCorr I2	XCorr O2	D2	J2	P2	XCorr D2	XCorr J2	XCorr P2	E2	K2	Q2	XCorr E2	XCorr K2	XCorr Q2	F2	L2	R2	XCorr F2	XCorr L2	XCorr R2	# Missed Cleavages
		ALPAPIEK	10	23	1	P01857		838.503	0.905642		1.03075	Low		Low	2.02262		1.09088	Low		Low	1.1208		1.86943			Low			1.01804													0
		DTLMISR	3	33	1	P01857	M4(Oxidation)	851.437						Low			1.63229	Low			0.524477																					0
		GPSVFPLAPSSK	9	43	1	P01857		1186.66			2.57593			Medium			2.31819			Low			2.65315			Medium			2.13845													0
		ALPAPIEKTISK	1	1	1	P01857	N-Term(Acetyl)	1309.76			1.17817																															1
		FNWYVDGVEVHNAK	11	24	1	P01857		1677.81						High			3.6396			High			4.38903																			0
		GFYPSDIAVEWESNGQPENNYK	7	26	1	P01857		2544.16						Low			2.78709																									0
		TTPPVLDSDGSFFLYSK	5	23	1	P01857		1873.93						Low			1.98068			Medium			3.03472																			0
		DTLMISR	4	33	1	P01857		835.443						Low			1.68523			Low			1.74258																			0
	P01871	Ig mu chain C region OS=Homo sapiens GN=IGHM PE=1 SV=3 - [IGHM_HUMAN]	4.2	3.54		3.54	3.54	3.54	3.54	4.2	4.2	3.54	3.54	6.86	4.2
		Sequence	# PSMs	# Proteins	# Protein Groups	Protein Group Accessions	Modifications	MH+ [Da]	XCorr A2	XCorr G2	XCorr M2	B2	H2	N2	XCorr B2	XCorr H2	XCorr N2	C2	I2	O2	XCorr C2	XCorr I2	XCorr O2	D2	J2	P2	XCorr D2	XCorr J2	XCorr P2	E2	K2	Q2	XCorr E2	XCorr K2	XCorr Q2	F2	L2	R2	XCorr F2	XCorr L2	XCorr R2	# Missed Cleavages
		QVGSGVTTDQVQAEAK	34	6	1	P01871		1617.82	4.56601	4.56316	4.59609	High	High	High	4.36641	2.91006	3.91164		High	High		4.69075	4.70693	High	High	High	4.78076	4.42687	3.52222	High	High		4.26934	3.57303		High	High		3.49212	3.82499		0
		EGKQVGSGVTTDQVQAEAK	5	6	1	P01871		1931.98	3.23134										Low			2.83644				Low			2.57026		Low			2.06984			High			3.59051		1
		STKLTCLVTDLTTYDSVTISWTRQNGEAVK	1	6	1	P01871	N-Term(Acetyl)	3372.71		1.51221																																2
		YVTSAPMPEPQAPGR	1	2	1	P01871		1600.78												Low			2.87509																			0
	P01876	Ig alpha-1 chain C region OS=Homo sapiens GN=IGHA1 PE=1 SV=2 - [IGHA1_HUMAN]	5.38	5.38	2.55	7.93	5.95	2.55	5.38	5.95	2.55	5.38	21.25	10.76	4.82
		Sequence	# PSMs	# Proteins	# Protein Groups	Protein Group Accessions	Modifications	MH+ [Da]	XCorr A2	XCorr G2	XCorr M2	B2	H2	N2	XCorr B2	XCorr H2	XCorr N2	C2	I2	O2	XCorr C2	XCorr I2	XCorr O2	D2	J2	P2	XCorr D2	XCorr J2	XCorr P2	E2	K2	Q2	XCorr E2	XCorr K2	XCorr Q2	F2	L2	R2	XCorr F2	XCorr L2	XCorr R2	# Missed Cleavages
		WLQGSQELPR	15	21	1	P01876		1213.64	2.61211	2.92507	3.54554	Medium	Low	High	3.04137	1.60268	2.75344			Medium			3.03955	High	Medium	Medium	3.30241	2.56929	2.17482	Low	Low		2.57698	1.10275								0
		EKYLTWASR	23	19	1	P01876		1153.59	1.48843	1.19293								Low	Low		1.28857	1.44924		Low	Low		1.58146	1.546								Low	Low		1.58799	1.64726		1
		TPLTATLSK	8	9	1	P01876		931.548		1.42774	1.20639	Low	Low		1.399	1.08739				Low			1.8734	Low			1.55232			Low	Low		1.64972	1.37182								0
		WLQGSQELPREK	12	21	1	P01876		1470.79		1.61424				Low			2.35028			Medium			3.77387		Low			1.79306		Low	Low		2.01462	2.06575								1
		TPLTATLSKSGNTFRPEVHLLPPPSEELALNELVTLTCLARGFSPK	1	9	1	P01876		4945.74						Low			1.63799																									2
		QEPSQGTTTFAVTSILR	3	18	1	P01876		1835.96						Low			1.2962			Medium			2.97749																			0
		DVLVRWLQGSQELPREK	1	21	1	P01876	N-Term(Acetyl)	2095.12																		Low			0.640593													2
	P02533	Keratin, type I cytoskeletal 14 OS=Homo sapiens GN=KRT14 PE=1 SV=4 - [K1C14_HUMAN]	6.36	10.59	11.86	30.3	26.69	20.76	26.06	9.11	10.38	7.63	4.24	4.45	4.45	2.54	4.03
		Sequence	# PSMs	# Proteins	# Protein Groups	Protein Group Accessions	Modifications	MH+ [Da]	XCorr A2	XCorr G2	XCorr M2	B2	H2	N2	XCorr B2	XCorr H2	XCorr N2	C2	I2	O2	XCorr C2	XCorr I2	XCorr O2	D2	J2	P2	XCorr D2	XCorr J2	XCorr P2	E2	K2	Q2	XCorr E2	XCorr K2	XCorr Q2	F2	L2	R2	XCorr F2	XCorr L2	XCorr R2	# Missed Cleavages
		ALEEANADLEVK	33	15	3	A8K2H9;P02533;P08779		1301.66	3.95882	3.61447	3.65229	High			3.52104			High	High	Low	3.71214	3.3905	2.21996	High	Low	High	3.77425	2.40301	2.70796	High	High	High	4.27169	2.64662	2.67621	High	Low		3.88993	2.60071		0
		VTMQNLNDR	35	8	3	P13645;P02533;P08779		1090.54	2.74364	2.69217	2.90514	Medium	Medium	Low	2.89088	2.08324	2.19813			Low			2.73273	Medium	Medium	High	2.81392	2.57546	2.60322	Medium	Medium		3.06069	2.16812								0
		LASYLDKVR	15	14	3	P13645;P02533;P08779		1064.62	2.17126	2.36566		Low	Medium		2.47363	2.22744			Low			2.26694		Low			1.95075			Low	Low		2.47722	1.93793		Low			2.1576			1
		VTMQNLNDR	18	8	3	P13645;P02533;P08779	M3(Oxidation)	1106.54				Low	Medium		2.51972	2.19177		Low	Medium		2.5853	2.97908				Low			1.6697		Low			1.55186		Low	Low		2.65675	2.15078		0
		EVATNSELVQSGK	18	6	1	P02533		1361.7		1.70976		Low	Medium		2.22446	2.17473		Medium	High		2.68687	3.41747		High			3.7385			High			4.10687			High	Low		4.16747	1.97065		0
		LAADDFR	8	21	4	P13645;A8K2H9;P02533;P08779		807.407		1.64604		Low			1.85483				Low			1.17289		Low	Low		2.21414	1.73997		Low			1.92996			Low			1.5677			0
		LASYLDK	6	15	4	P13645;P02533;P08779;P35527		809.449				Low			1.68521			Low	Low		1.48387	1.8731								Low			2.07779			Low			1.88949			0
		APSTYGGGLSVSSSR	14	1	1	P02533		1425.7			3.43674		High			2.60854		Medium	High		2.83617	3.75725		High			3.39824			High			3.70791			High	Medium		4.0363	3.34088		0
		ASLENSLEETK	4	6	2	P02533;P08779		1220.61																High			3.14542			Low			2.31516			Low			2.18742			0
		RTMQNLEIELQSQLSMKASLENSLEETKGRYCMQLAQIQEMIGSVEEQLAQLR	1	2	1	P02533	N-Term(Acetyl); M41(Oxidation)	6183.93																Low			2.71914															4
		VMDVHDGKVVSTHEQVLR	1	2	1	P02533		2049.09																Low			1.90215															1
		SEISELRR	2	6	1	P02533		989.538																Low			1.38259			Low			1.80007									1
		LLEGEDAHLSSSQFSSGSQSSR	4	3	1	P02533		2309.09																						High			4.6892			High			4.73117			0
		TRLEQEIATYR	2	18	3	A8K2H9;P02533;P08779		1379.73																						High			3.90534									1
		VLDELTLAR	1	15	4	P02533;P08779;P13645;A8K2H9		1029.59																						Low			2.52377									0
		LAADDFR	2	21	4	P13645;A8K2H9;P02533;P08779	N-Term(Acetyl)	849.419																												Low			1.12476			0
		TMQNLEIELQSQLSMKASLENSLEETKGRYCMQLAQIQEMIGSVEEQLAQLR	1	2	1	P02533	N-Term(Acetyl); M32(Oxidation); M40(Oxidation)	6043.92																	Low			2.27522														3
		NHEEEMNALRGQVGGDVNVEMDAAPGVDLSR	1	2	1	P02533		3309.58																	Low			1.99772														1
		DVTSSSRQIRTK	1	3	1	P02533	N-Term(Acetyl)	1419.74																	Low			1.57571														2
		ALEEANADLEVKIR	1	11	3	A8K2H9;P02533;P08779		1570.85																							Low			1.6713								1
		ASLENSLEETK	1	6	2	P02533;P08779	N-Term(Acetyl)	1262.61																							Low			1.13824								0
		MSVEADINGLR	1	4	3	P02533;P13645;P08779	N-Term(Acetyl)	1246.63						Low			1.03817																									0
		CEMEQQNQEYKILLDVKTR	1	6	1	P02533	M3(Oxidation)	2384.2																														Low			1.3331	2
	P02647	Apolipoprotein A-I OS=Homo sapiens GN=APOA1 PE=1 SV=1 - [APOA1_HUMAN]	16.48	17.23	4.49	24.34	24.34	25.84		4.12		4.12	3.75	3.75
		Sequence	# PSMs	# Proteins	# Protein Groups	Protein Group Accessions	Modifications	MH+ [Da]	XCorr A2	XCorr G2	XCorr M2	B2	H2	N2	XCorr B2	XCorr H2	XCorr N2	C2	I2	O2	XCorr C2	XCorr I2	XCorr O2	D2	J2	P2	XCorr D2	XCorr J2	XCorr P2	E2	K2	Q2	XCorr E2	XCorr K2	XCorr Q2	F2	L2	R2	XCorr F2	XCorr L2	XCorr R2	# Missed Cleavages
		THLAPYSDELR	2	4	1	P02647		1301.66	2.64101																																	0
		WQEEMELYR	5	2	1	P02647		1283.59	1.58896	1.68773														Medium			2.79074			Low			1.78714									0
		WQEEMELYR	1	2	1	P02647	M5(Oxidation)	1299.58	1.57369																																	0
		QKVEPLRAELQEGAR	8	2	1	P02647		1723.94	1.55253			Low			1.94741									Low			1.79979									Low			1.42953			2
		AKPALEDLR	7	2	1	P02647		1012.58	1.23765	1.32867		Low	Low		1.62061	1.24436								Low			1.31564			Low			1.68878									0
		LEALKENGGAR	5	4	1	P02647		1157.64				Medium	Medium		2.66147	1.9471														Low			2.57415			Medium			2.81477			1
		ATEHLSTLSEK	5	3	1	P02647		1215.62				Low	Low		2.34455	1.63944														Low	Low		1.45347	1.47565		Low			2.40417			0
		VSFLSALEEYTK	8	2	1	P02647		1386.73		0.851224								Low	Low		2.00669	2.29998		Low			1.25504									High			3.57032			0
		QGLLPVLESFK	3	2	1	P02647		1230.72																Low			1.66627			Low			1.12683			Low			2.23759			0
		LSPLGEEMR	1	3	1	P02647		1031.53																Low			1.38016															0
		LLDNWDSVTSTFSK	2	2	1	P02647		1612.79																						Medium			3.12915									0
		LSPLGEEMR	2	3	1	P02647	M8(Oxidation)	1047.53											Low			1.76876														Low			1.74239			0
		LHELQEK	1	2	1	P02647		896.495					Low			1.31802																										0
		LEALKENGGAR	1	4	1	P02647	N-Term(Acetyl)	1199.64											Low			1.41812																				1
		ETEGLRQEMSKDLEEVKAKVQPYLDDFQK	1	2	1	P02647	N-Term(Acetyl); M9(Oxidation)	3511.68											Low			0.623232																				4
		QRLAARLEALK	1	1	1	P02647		1268.78			1.17543																															2
		KWQEEMELYR	3	2	1	P02647	N-Term(Acetyl)	1453.66						Low			1.35625			Low			1.19713																			1
	P02649	Apolipoprotein E OS=Homo sapiens GN=APOE PE=1 SV=1 - [APOE_HUMAN]	10.73	32.18	5.68	21.45	22.08	3.47	18.61	18.3		12.62	8.83	4.73	11.99
		Sequence	# PSMs	# Proteins	# Protein Groups	Protein Group Accessions	Modifications	MH+ [Da]	XCorr A2	XCorr G2	XCorr M2	B2	H2	N2	XCorr B2	XCorr H2	XCorr N2	C2	I2	O2	XCorr C2	XCorr I2	XCorr O2	D2	J2	P2	XCorr D2	XCorr J2	XCorr P2	E2	K2	Q2	XCorr E2	XCorr K2	XCorr Q2	F2	L2	R2	XCorr F2	XCorr L2	XCorr R2	# Missed Cleavages
		WVQTLSEQVQEELLSSQVTQELR	23	5	1	P02649		2730.43	4.1146	4.32172		Low	High		2.62279	3.3471								High	High		3.93634	5.35271		High	High		4.64934	3.94537								0
		AKLEEQAQQIR	11	2	1	P02649		1313.72	2.33499	2.13598	3.2957	Medium			2.84365									Low	Low		2.1179	2.00311		Medium			3.09186			Low			2.24409			1
		DRLDEVKEQVAEVR	4	2	1	P02649		1685.88				High			3.81875															High			4.29724									2
		LSKELQAAQAR	5	7	1	P02649		1214.69			3.19677	Low			2.50969											Medium			2.10554	Medium	Low		2.96876	1.85298								1
		LLRDADDLQKR	2	7	1	P02649		1342.76				Low			2.35462																Low			2.26422								2
		LAVYQAGAR	7	7	1	P02649		948.537			2.43174	Low			2.06526										Low	Medium		2.3246	2.1485	Low			2.16189									0
		ELKAYKSELEEQLTPVAEETRARLSK	1	6	1	P02649	N-Term(Acetyl)	3060.59				Low			0.641909																											4
		AYKSELEEQLTPVAEETR	2	6	1	P02649		2093.06										Low			1.43118			Low			1.83079															1
		TRDRLDEVKEQVAEVR	5	2	1	P02649		1943.04		1.43527														Low	Low		3.08448	1.54764		Low			1.56002									3
		EGAERGLSAIRER	1	6	1	P02649	N-Term(Acetyl)	1485.79																							Low			1.05618								2
		LQAEAFQAR	3	2	1	P02649		1033.54			2.09811															Low			1.59831													0
		LRARMEEMGSR	1	3	1	P02649	N-Term(Acetyl); M8(Oxidation)	1393.69						Low			1.50622																									2
		VQAAVGTSAAPVPSDNH	1	2	1	P02649		1620.83						Low			1.25816																									0
		GEVQAMLGQSTEELR	1	1	1	P02649	N-Term(Acetyl)	1689.78												Low			1.35286																			0
		LGPLVEQGR	1	6	1	P02649		968.563																		Medium			2.14367													0
	P02671	Fibrinogen alpha chain OS=Homo sapiens GN=FGA PE=1 SV=2 - [FIBA_HUMAN]	4.62	4.39				1.62	3		10.51	3.46			2.54		2.08
		Sequence	# PSMs	# Proteins	# Protein Groups	Protein Group Accessions	Modifications	MH+ [Da]	XCorr A2	XCorr G2	XCorr M2	B2	H2	N2	XCorr B2	XCorr H2	XCorr N2	C2	I2	O2	XCorr C2	XCorr I2	XCorr O2	D2	J2	P2	XCorr D2	XCorr J2	XCorr P2	E2	K2	Q2	XCorr E2	XCorr K2	XCorr Q2	F2	L2	R2	XCorr F2	XCorr L2	XCorr R2	# Missed Cleavages
		GFGSLNDEGEGEFWLGNDYLHLLTQR	9	1	1	P02671		2967.42	4.90497	4.02332		Low			2.46481										High			4.2379														0
		QLEQVIAKDLLPSR	2	1	1	P02671		1609.92	1.77309																											Low			1.9988			1
		GADYSLRAVRMK	2	1	1	P02671	N-Term(Acetyl)	1408.74				Low			0.830747											Low			1.20177													2
		VPPEWKALTDMPQMRMELERPGGNEITRGGSTSYGTGSETESPR	1	1	1	P02671	N-Term(Acetyl); M14(Oxidation); M16(Oxidation)	4909.36					Low			0.825475																										3
		RGHAKSRPVRDCDDVLQTHPSGTQSGIFNIKLPGSSK	2	1	1	P02671	N-Term(Acetyl)	4031.02											Low			2.63568															Low			2.13733		4
		DYEDQQKQLEQVIAKDLLPSRDR	1	1	1	P02671		2787.43																													Low			1.40904		3
		RLEVDIDIKIR	1	1	1	P02671		1369.83																													Low			1.35883		2
		QLEQVIAKDLLPSRDRQHLPLIKMKPVPDLVPGNFK	1	1	1	P02671	M24(Oxidation)	4149.35																													Low			0.309722		4
		VQHIQLLQKNVRAQLVDMK	1	1	1	P02671		2261.32			1.17105																															2
		IEVLKRKVIEKVQHIQLLQK	1	1	1	P02671	N-Term(Acetyl)	2484.49			0.93487																															4
		NVRAQLVDMK	1	1	1	P02671	N-Term(Acetyl); M9(Oxidation)	1231.67																		Low			1.57914													1
		VELEDWAGNEAYAEYHFR	1	1	1	P02671		2199																														Low			2.01818	0
	P02679-2	Isoform Gamma-A of Fibrinogen gamma chain OS=Homo sapiens GN=FGG - [FIBG_HUMAN]						5.26			9.84		5.26	5.26
		Sequence	# PSMs	# Proteins	# Protein Groups	Protein Group Accessions	Modifications	MH+ [Da]	XCorr A2	XCorr G2	XCorr M2	B2	H2	N2	XCorr B2	XCorr H2	XCorr N2	C2	I2	O2	XCorr C2	XCorr I2	XCorr O2	D2	J2	P2	XCorr D2	XCorr J2	XCorr P2	E2	K2	Q2	XCorr E2	XCorr K2	XCorr Q2	F2	L2	R2	XCorr F2	XCorr L2	XCorr R2	# Missed Cleavages
		AIQLTYNPDESSKPNMIDAATLK	1	4	1	P02679-2	M16(Oxidation)	2536.29																												Low			2.20656			0
		YLQEIYNSNNQK	3	8	1	P02679-2		1513.74		2.33204			Low			1.33482			Medium			2.98415																				0
		YLQEIYNSNNQKIVNLKEKVAQLEAQCQEPCKDTVQIHDITGK	1	8	1	P02679-2		4973.6																													Low			0.232835		4
		AIQLTYNPDESSKPNMIDAATLK	2	4	1	P02679-2		2520.29						Low			2.71305			Low			1.88441																			0
	P02751-12	Isoform 12 of Fibronectin OS=Homo sapiens GN=FN1 - [FINC_HUMAN]					0.65	1.69		1.54	1.05	4.03			1.84
		Sequence	# PSMs	# Proteins	# Protein Groups	Protein Group Accessions	Modifications	MH+ [Da]	XCorr A2	XCorr G2	XCorr M2	B2	H2	N2	XCorr B2	XCorr H2	XCorr N2	C2	I2	O2	XCorr C2	XCorr I2	XCorr O2	D2	J2	P2	XCorr D2	XCorr J2	XCorr P2	E2	K2	Q2	XCorr E2	XCorr K2	XCorr Q2	F2	L2	R2	XCorr F2	XCorr L2	XCorr R2	# Missed Cleavages
		LGVRPSQGGEAPR	1	15	1	P02751-12		1323.71																						Low			1.7745									0
		GWRCDNCRRPGGEPSPEGTTGQSYNQYSQRYHQR	1	14	1	P02751-12		3970.82																												Low			0.60007			3
		EINLAPDSSSVVVSGLMVATKYEVSVYALK	1	15	1	P02751-12	M17(Oxidation)	3185.72		1.73395																																1
		TKTETITGFQVDAVPANGQTPIQR	6	15	1	P02751-12		2572.34			3.3239		Low			1.51065										Low			2.1289		Low			1.87101								1
		EYLGAICSCTCFGGQRGWRCDNCRRPGGEPSPEGTTGQSYNQYSQRYHQR	1	14	1	P02751-12	N-Term(Acetyl)	5701.47											Low			1.74995																				4
		QGENGQMMSCTCLGNGKGEFKCDPHEATCYDDGKTYHVGEQWQK	1	14	1	P02751-12	N-Term(Acetyl)	4952.02											Low			1.59686																				3
		MSESGFK	7	13	1	P02751-12		785.348			1.28734								Low			1.15386				Low			1.34319		Low			0.931595								0
		RHEEGHMLNCTCFGQGRGRWK	1	15	1	P02751-12	N-Term(Acetyl)	2544.13																													Low			0.244001		3
		IGDTWSKKDNR	1	15	1	P02751-12		1319.68			2.12167																															2
		DNMKWCGTTQNYDADQKFGFCPMAAHEEICTTNEGVMYR	1	15	1	P02751-12	M3(Oxidation); M23(Oxidation)	4536.79			1.32501																															2
		KKTVQK	1	3	1	P02751-12	N-Term(Acetyl)	773.503																		Low			0.200546													2
	P02760	Protein AMBP OS=Homo sapiens GN=AMBP PE=1 SV=1 - [AMBP_HUMAN]	4.83	2.27	8.81	4.83	7.67	19.32	4.83	7.39	4.83	5.4				6.53	6.53
		Sequence	# PSMs	# Proteins	# Protein Groups	Protein Group Accessions	Modifications	MH+ [Da]	XCorr A2	XCorr G2	XCorr M2	B2	H2	N2	XCorr B2	XCorr H2	XCorr N2	C2	I2	O2	XCorr C2	XCorr I2	XCorr O2	D2	J2	P2	XCorr D2	XCorr J2	XCorr P2	E2	K2	Q2	XCorr E2	XCorr K2	XCorr Q2	F2	L2	R2	XCorr F2	XCorr L2	XCorr R2	# Missed Cleavages
		ETLLQDFR	21	4	1	P02760		1021.53	2.39655	2.2353		Low	Low		2.26442	1.30163		Low	Low		2.2536	2.39178		Low	Low		1.61311	2.27032		Low	Low		2.52794	1.81652			Low			2.16633		0
		LYGRAPQLR	9	4	1	P02760		1073.63	2.13434															Low	Low		1.7869	2.39517			Low			1.62646		Low	Low		1.67089	1.87873		1
		MTVSTLVLGEGATEAEISMTSTR	6	3	1	P02760	M1(Oxidation); M19(Oxidation)	2416.19										Low	High		2.80517	4.23749														High			4.01525			0
		VVAQGVGIPEDSIFTMADR	4	4	1	P02760		2005.01			4.46717																			High			3.40464									0
		HHGPTITAKLYGRAPQLRETLLQDFRVVAQGVGIPEDSIFTMADR	1	4	1	P02760		5004.59																												Low			1.28086			4
		HHGPTITAK	3	4	1	P02760		961.532																							Low			1.42977								0
		MTVSTLVLGEGATEAEISMTSTR	6	3	1	P02760	M19(Oxidation)	2400.19																								Low			2.35542			High			3.71218	0
		MTVSTLVLGEGATEAEISMTSTR	4	3	1	P02760		2384.2																								Low			1.13335			High			2.80931	0
	P02765	Alpha-2-HS-glycoprotein OS=Homo sapiens GN=AHSG PE=1 SV=1 - [FETUA_HUMAN]	8.17	8.17	17.44	8.17	8.17	8.17	2.72	8.17	8.17	2.72	1.91	1.91	2.72
		Sequence	# PSMs	# Proteins	# Protein Groups	Protein Group Accessions	Modifications	MH+ [Da]	XCorr A2	XCorr G2	XCorr M2	B2	H2	N2	XCorr B2	XCorr H2	XCorr N2	C2	I2	O2	XCorr C2	XCorr I2	XCorr O2	D2	J2	P2	XCorr D2	XCorr J2	XCorr P2	E2	K2	Q2	XCorr E2	XCorr K2	XCorr Q2	F2	L2	R2	XCorr F2	XCorr L2	XCorr R2	# Missed Cleavages
		HTFMGVVSLGSPSGEVSHPR	12	3	1	P02765		2081.03	4.74239	4.71641		High	High		5.96125	3.34165								High			4.41926			High	High		5.61772	3.24474								0
		HTLNQIDEVK	54	4	1	P02765		1196.64	2.96492	2.87459	2.93299	Medium	High		2.82877	2.47891		High	Medium		3.32624	2.94721		Medium	High	High	2.89489	2.92497	2.50997	Medium	Medium		2.99988	2.2942		Medium	Medium		3.01265	2.8594		0
		HTFMGVVSLGSPSGEVSHPR	19	3	1	P02765	M4(Oxidation)	2097.02				High	Medium		5.04646	2.37503		High	High		5.56798	5.34868								High			4.93961			High	High		5.50211	4.83141		0
		CDSSPDSAEDVRKVCQDCPLLAPLNDTRVVHAAK	1	3	1	P02765	N-Term(Acetyl)	3694.75										Low			1.99758																					3
		EATEAAK	2	3	1	P02765		719.364						Low			1.17803			Low			1.34244																			0
	P02768	Serum albumin OS=Homo sapiens GN=ALB PE=1 SV=2 - [ALBU_HUMAN]	8.54	11.99	5.58	5.75	8.54	11.49	3.28	6.73	6.4	5.75	1.64	1.64	3.78	1.64	1.64
		Sequence	# PSMs	# Proteins	# Protein Groups	Protein Group Accessions	Modifications	MH+ [Da]	XCorr A2	XCorr G2	XCorr M2	B2	H2	N2	XCorr B2	XCorr H2	XCorr N2	C2	I2	O2	XCorr C2	XCorr I2	XCorr O2	D2	J2	P2	XCorr D2	XCorr J2	XCorr P2	E2	K2	Q2	XCorr E2	XCorr K2	XCorr Q2	F2	L2	R2	XCorr F2	XCorr L2	XCorr R2	# Missed Cleavages
		FKDLGEENFK	57	12	1	P02768		1226.6	3.37268	3.49478	2.7391	High	High	Low	3.68153	3.13576	2.17725	Medium	High	Low	3.01063	3.49216	2.58301	High	High		3.91775	3.3801		Medium	High		3.14791	2.42175		Medium	Medium		3.21527	3.18618		1
		KVPQVSTPTLVEVSR	17	14	1	P02768		1639.95	3.1414	2.8435	3.50578	High	Low		3.50755	1.71055			High			3.18557		High			3.05106			Medium			2.7393			Medium			2.89855			1
		LVNEVTEFAK	37	9	1	P02768		1149.61	3.06407	3.2903	3.3639	High	Medium		3.26988	2.1298		Medium	Medium		2.93657	2.73599		High	Medium	Medium	3.36985	2.71748	2.27859	High		Low	3.2546		1.57831	Medium	Low	Low	2.96217	2.13968	1.49638	0
		KQTALVELVK	4	14	1	P02768		1128.7	2.10633			Low			2.34717															Low			1.9221									1
		YLYEIAR	12	9	1	P02768		927.502	1.17713	1.40388		Low	Low		1.48877	1.21472		Low	Low		1.21746	1.8654								Low			0.987838			Low			1.34154			0
		LDELRDEGKASSAK	3	9	1	P02768		1518.77				High	Low		3.46631	1.26323			Medium			3.39559																				2
		LVTDLTK	5	12	1	P02768		789.471				Low	Low		1.05312	1.08224		Low			1.19139																					0
		LDELRDEGK	6	9	1	P02768		1074.56					Medium			2.19304			Low			2.26427														Low			2.3202			1
		AVMDDFAAFVEKCCKADDK	2	14	1	P02768	N-Term(Acetyl)	2147.9																												Low	Low		2.03801	1.62292		2
		VFDEFKPLVEEPQNLIK	2	14	1	P02768		2045.11		3.0545																																0
		DLGEENFK	1	12	1	P02768		951.454					Low			1.40337																										0
		YTKKVPQVSTPTLVEVSRNLGK	1	14	1	P02768		2444.34					Low			1.16154																										3
		RDAHKSEVAHRFK	1	11	1	P02768		1580.86											Low			1.07495																				3
		ALVLIAFAQYLQQCPFEDHVKLVNEVTEFAK	1	9	1	P02768		3563.9																							Low			1.67826								1
		DEGKASSAKQRLK	1	8	1	P02768		1417.78																		Low			1.58935													3
	P02786	Transferrin receptor protein 1 OS=Homo sapiens GN=TFRC PE=1 SV=2 - [TFR1_HUMAN]			1.18		2.5	1.18		3.82	1.18		0.92	1.84	0.92
		Sequence	# PSMs	# Proteins	# Protein Groups	Protein Group Accessions	Modifications	MH+ [Da]	XCorr A2	XCorr G2	XCorr M2	B2	H2	N2	XCorr B2	XCorr H2	XCorr N2	C2	I2	O2	XCorr C2	XCorr I2	XCorr O2	D2	J2	P2	XCorr D2	XCorr J2	XCorr P2	E2	K2	Q2	XCorr E2	XCorr K2	XCorr Q2	F2	L2	R2	XCorr F2	XCorr L2	XCorr R2	# Missed Cleavages
		RLYWDDLKR	11	3	1	P02786		1264.66										Medium	Medium		3.03434	2.8889									Low			1.20947		Low	Low		2.57413	2.57514		2
		GVEPKTECERLAGTESPVR	1	3	1	P02786	N-Term(Acetyl)	2100.03																						Low			1.73266									2
		MVTSESK	4	3	1	P02786		781.376					Low	Low		0.755257	0.857462									Low			0.457355													0
		DQHFVKIQVKDSAQNSVIIVDKNGR	1	3	1	P02786		2838.51											Low			1.79628																				3
		LFGNMEGDCPSDWKTDSTCR	1	3	1	P02786	N-Term(Acetyl)	2303.89																							Low			0.650777								1
		ATSRLTTDFGNAEK	1	1	1	P02786		1510.73												Low			1.18937																			1
	P04004	Vitronectin OS=Homo sapiens GN=VTN PE=1 SV=1 - [VTNC_HUMAN]	3.14	5.44	7.95	3.14			2.3	1.67
		Sequence	# PSMs	# Proteins	# Protein Groups	Protein Group Accessions	Modifications	MH+ [Da]	XCorr A2	XCorr G2	XCorr M2	B2	H2	N2	XCorr B2	XCorr H2	XCorr N2	C2	I2	O2	XCorr C2	XCorr I2	XCorr O2	D2	J2	P2	XCorr D2	XCorr J2	XCorr P2	E2	K2	Q2	XCorr E2	XCorr K2	XCorr Q2	F2	L2	R2	XCorr F2	XCorr L2	XCorr R2	# Missed Cleavages
		DVWGIEGPIDAAFTR	5	2	1	P04004		1646.83	3.52384	3.94561		Low			1.12824																											0
		RVDTVDPPYPR	3	1	1	P04004		1314.69				Low			1.25013										Low			1.36724														1
		DVWGIEGPIDAAFTRINCQGK	1	2	1	P04004	N-Term(Acetyl)	2332.14										Low			1.68974																					1
		IYISGMAPRPSLAKKQR	1	1	1	P04004	N-Term(Acetyl); M6(Oxidation)	1974.11										Low			1.48785																					2
		SIAQYWLGCPAPGHL	1	1	1	P04004	N-Term(Acetyl)	1654.83																Low			0.859503															0
		AVRPGYPK	1	2	1	P04004		887.52																							Low			1.61457								0
	P04083	Annexin A1 OS=Homo sapiens GN=ANXA1 PE=1 SV=2 - [ANXA1_HUMAN]							2.31					21.39	3.18
		Sequence	# PSMs	# Proteins	# Protein Groups	Protein Group Accessions	Modifications	MH+ [Da]	XCorr A2	XCorr G2	XCorr M2	B2	H2	N2	XCorr B2	XCorr H2	XCorr N2	C2	I2	O2	XCorr C2	XCorr I2	XCorr O2	D2	J2	P2	XCorr D2	XCorr J2	XCorr P2	E2	K2	Q2	XCorr E2	XCorr K2	XCorr Q2	F2	L2	R2	XCorr F2	XCorr L2	XCorr R2	# Missed Cleavages
		GLGTDEDTLIEILASRTNKEIRDINR	1	1	1	P04083		2942.56		1.90607																																3
		SSKGGPGSAVSPYPTFNPSSDVAALHKAIMVKGVDEATIIDILTK	1	1	1	P04083		4569.43					Low			1.30501																										3
		NALLSLAK	1	1	1	P04083		829.507																	Low			0.952652														0
		ALTGHLEEVVLALLKTPAQFDADELR	3	1	1	P04083		2849.54												High			5.72692																			1
		GGPGSAVSPYPTFNPSSDVAALHKAIMVKGVDEATIIDILTKRNNAQR	1	1	1	P04083	N-Term(Acetyl); M27(Oxidation)	5064.6												Low			2.5786																			4
		HKALIRIMVSR	1	1	1	P04083	M8(Oxidation)	1339.82																		Low			0.384506													2
	P04180	Phosphatidylcholine-sterol acyltransferase OS=Homo sapiens GN=LCAT PE=1 SV=1 - [LCAT_HUMAN]	20	21.36	20	12.05	12.05	12.05	20	22.73	20	8.41	1.36	7.95	5.68	3.18
		Sequence	# PSMs	# Proteins	# Protein Groups	Protein Group Accessions	Modifications	MH+ [Da]	XCorr A2	XCorr G2	XCorr M2	B2	H2	N2	XCorr B2	XCorr H2	XCorr N2	C2	I2	O2	XCorr C2	XCorr I2	XCorr O2	D2	J2	P2	XCorr D2	XCorr J2	XCorr P2	E2	K2	Q2	XCorr E2	XCorr K2	XCorr Q2	F2	L2	R2	XCorr F2	XCorr L2	XCorr R2	# Missed Cleavages
		TYIYDHGFPYTDPVGVLYEDGDDTVATR	51	1	1	P04180		3179.49	5.91089	6.08046		High	High		5.99976	3.75756		High	High		6.10203	6.16066		High	High		5.73325	6.04981		High	High		5.58129	4.23683		High	High		5.87794	5.74429		0
		SSGLVSNAPGVQIR	38	3	1	P04180		1384.77	3.84789	3.43733	3.63812	Medium	Low		2.99391	1.57712		High	High		3.49738	3.72474		High	High	Medium	3.53969	3.77611	2.25766	High	Medium	Low	3.13254	2.29256	0.895009	High	High		3.42157	3.60427		0
		TYSVEYLDSSKLAGYLHTLVQNLVNNGYVRDETVR	30	3	1	P04180		4017.07	3.83361	3.0408		High			4.30574			High	High	Low	4.82005	3.85362	3.64256		High			4.05473			High			3.35048			High			4.88192		2
		LEPGQQEEYYR	50	3	1	P04180		1411.66	2.19965	1.98327	2.36168	Low	Low		2.11824	1.1702		Low	Low		2.36611	2.45826		Low	Low	Low	2.25509	1.71609	1.96392	Low	Low		2.11113	1.47384		Low	Low		2.34112	2.41138		0
		SSGLVSNAPGVQIRVPGFGK	1	3	1	P04180		1970.08				Low			2.18423																											1
		ITTTSPWMFPSR	3	2	1	P04180		1423.71			2.94889																				Low			1.27599								0
		TYSVEYLDSSKLAGYLHTLVQNLVNNGYVR	1	3	1	P04180		3416.79																													Low			2.73906		1
		QPQAWK	1	3	1	P04180		757.388						Low			0.782507																									0
	P04264	Keratin, type II cytoskeletal 1 OS=Homo sapiens GN=KRT1 PE=1 SV=6 - [K2C1_HUMAN]	40.99	52.48	52.64	64.6	65.22	63.35	31.37	39.6	48.6	23.14	35.25	33.39	19.25	7.61	3.73
		Sequence	# PSMs	# Proteins	# Protein Groups	Protein Group Accessions	Modifications	MH+ [Da]	XCorr A2	XCorr G2	XCorr M2	B2	H2	N2	XCorr B2	XCorr H2	XCorr N2	C2	I2	O2	XCorr C2	XCorr I2	XCorr O2	D2	J2	P2	XCorr D2	XCorr J2	XCorr P2	E2	K2	Q2	XCorr E2	XCorr K2	XCorr Q2	F2	L2	R2	XCorr F2	XCorr L2	XCorr R2	# Missed Cleavages
		FLEQQNQVLQTKWELLQQVDTSTR	43	7	1	P04264		2932.53	6.81291	6.28322		High	High	High	6.00705	3.19466	5.06267			High			7.29367	High	High		6.89519	6.64682		High	High		6.2057	5.06375				Medium			2.48844	1
		GGGGGGYGSGGSSYGSGGGSYGSGGGGGGGR	132	7	1	P04264		2383.98	6.43543	7.12071	6.51358	High	High	High	6.61455	4.3925	5.25973	High	High	High	6.83407	7.77924	6.71291	High	High	High	7.9357	7.62338	5.16848	High	High		7.4392	4.2406		High	High		7.90476	6.94158		0
		GSYGSGGSSYGSGGGSYGSGGGGGGHGSYGSGSSSGGYR	54	6	1	P04264		3312.31	5.66117	6.29949	6.55502	High	Low	Low	6.05859	1.38015	2.6497	High	High	High	6.80261	6.2366	6.48122	High			6.01094			High	Low		6.07321	1.74761		High	High		6.18874	6.58211		0
		SLDLDSIIAEVKAQYEDIAQK	113	6	1	P04264		2349.25	4.71406	4.35656		High	High	High	3.87439	2.93901	3.38832	High	High	High	3.41087	4.76764	4.95034	High	High		4.80667	3.87753		High	High		4.56935	3.23353		High	High		4.76999	4.14035		1
		SLDLDSIIAEVK	70	6	1	P04264		1302.73	4.35307	4.67312	3.376	High	High	High	4.54311	3.71733	3.68481	High	High	High	4.40627	4.46969	4.35702	High	High		4.30724	4.3612		High	High	High	4.23077	3.82993	2.91621	High	High		4.34751	4.39897		0
		WELLQQVDTSTR	17	7	1	P04264		1475.77	4.25003	3.94678		High	High		3.98499	3.1877								High			4.08975			High			4.09314									0
		QISNLQQSISDAEQR	24	7	1	P04264		1716.85	4.23514	4.41116		High	High		4.65848	2.55924		High			3.68758			High		Medium	4.82658		2.24293	High			4.69284			High			4.76936			0
		FLEQQNQVLQTK	78	10	2	P35908;P04264		1475.79	4.16975	4.56222	4.36204	High	High	High	4.36895	3.00565	3.9138	High	High	High	4.43536	4.72458	4.51462	High	High	High	4.53795	3.71796	3.53809	High	High	Medium	4.34365	2.81439	2.08793	High	High		4.59562	4.2687		0
		LNDLEDALQQAK	23	7	1	P04264		1357.69	3.94647	4.16796		High	High		3.99824	2.56087		High	High		3.42715	4.17512		High			4.28352			High			4.2152			High			4.22759			0
		SKAEAESLYQSK	38	7	1	P04264		1340.67	3.65858	3.51004		High	High		4.09576	2.84026		High	High		3.60044	3.71128		High		Low	4.11159		1.99474	High	Low		4.23093	1.68561		High			4.24299			1
		AEAESLYQSKYEELQITAGR	13	7	1	P04264		2286.15	3.57734	2.14995								Medium			3.0066			High	Medium		3.93881	2.79493		Medium			2.89441			High	Low		3.66962	2.85032		1
		NMQDMVEDYR	10	7	1	P04264		1300.54	3.55234	2.88449		Medium			2.87157									High			3.57216			High			3.49299									0
		TNAENEFVTIK	31	7	1	P04264		1265.65	3.46216	3.32487	3.0362	Medium	High		3.12082	2.39402		Medium	High		2.76501	3.16747		High	Low	High	3.48634	2.3907	2.66069	High			3.70508			High			3.66174			0
		NKYEDEINKR	81	25	2	P04264;P13647		1308.67	3.29846	3.6232		Medium	High	Low	2.9228	3.0152	2.73466	Medium	Medium		3.08729	3.18454		High	High		3.48927	3.11362		High	Medium		3.30036	2.57978		Medium	Medium		3.3241	3.05514		2
		TNAENEFVTIKK	80	7	1	P04264		1393.75	3.09499	3.71812		High	Medium		3.18669	2.04432		Medium	Medium	Low	3.26096	3.50654	2.66218	High	High	Low	3.61681	3.64485	1.64193	High	Medium		3.66507	2.19873		High	Medium		3.77086	3.02577		1
		THNLEPYFESFINNLRR	35	7	1	P04264		2150.1	2.76178	2.88994		Low	Low	Low	1.97105	1.40392	1.42115	Low	Low		1.83281	2.32346		Low	Low		2.64413	2.307		Low	Low		2.27015	1.47308		Low	Low		1.91706	2.12653		1
		YEELQITAGR	57	8	1	P04264		1179.6	2.55159	3.04073	3.02808	High	Low	Low	3.64166	1.42855	2.04622	High	High		3.63539	3.74337		High		Low	3.78604		1.91712	High		Low	3.70096		1.55697	High			3.89072			0
		SKAEAESLYQSKYEELQITAGR	43	7	1	P04264		2501.25	2.43714	2.50226		High	Low		4.98948	2.02924		High	High		4.7201	4.9462		High	High		4.95204	3.8094		High			5.52478			High	High		5.88724	5.1772		2
		EDLARLLR	11	8	2	P35908;P04264	N-Term(Acetyl)	1027.6	2.39854	2.12646		Low	Low		2.01944	1.86777								Low	Low		2.18232	2.49445		Low	Low		2.24565	2.06717								1
		NMQDMVEDYR	49	7	1	P04264	M5(Oxidation)	1316.54	2.36525	3.13256		High	High		3.256	2.36527								High			3.3919			High			3.48865									0
		NMQDMVEDYR	67	7	1	P04264	M2(Oxidation); M5(Oxidation)	1332.53	2.29198	2.92426		Medium	High		3.10092	2.49413		High	High		3.24773	3.22126		Medium			2.94454			Medium			3.02343			High	Medium		3.43604	3.35112		0
		AQYEDIAQK	47	7	1	P04264		1065.53	2.21357	2.17478	1.93436	Medium	High		3.1429	2.49959		Medium	High	Low	3.23321	3.47983	1.89886	High		Medium	3.28422		2.22314	High			3.27383			Medium	Low		3.15873	1.33072		0
		SLNNQFASFIDKVR	50	7	1	P04264		1638.86	2.12802	2.32382		Low	Low	Low	2.50934	1.60879	2.5281	Low	Medium	Low	2.08562	3.51178	1.40561	High	Low		3.48883	2.39918		High	Low		3.99827	1.5716		High	High		3.56435	3.49946		1
		SDQSRLDSELK	11	7	1	P04264		1277.65	2.00816															Medium			2.82909			Low	Low		2.42292	0.960895		Medium			2.96412			1
		TLLEGEESR	79	7	1	P04264		1033.53	1.99364	2.9321	1.9872	Low	Medium	Low	2.38913	2.07446	2.07776	Medium	Medium	Low	2.88914	2.73607	2.18621	Medium	Low	High	2.81567	2.16234	2.4	Low	Medium		2.5844	2.19505		Medium	Low		2.81166	2.64257		0
		SLVNLGGSK	47	6	1	P04264		874.508	1.6192	2.18392	1.78936	Low	Low	Low	2.40063	1.14421	1.31814	Low	Low	Low	1.68071	2.09605	1.67065	Low	Low		2.13769	1.74783		Low	Low		2.2826	0.480209		Low	Low		2.61066	1.49753		0
		AEAESLYQSK	13	7	1	P04264		1125.55	1.50795									High	Low		3.40408	2.42557		High			3.63579			High			3.52891			High			4.00164			0
		THNLEPYFESFINNLR	27	7	1	P04264		1994	1.48817	3.1694		Medium	Low		2.97568	2.25852			High			4.24663		High	Low		4.17205	2.30766		High			3.78131			High	Low		3.99449	1.44503		0
		LDNLQQEIDFLTALYQAELSQMQTQISETNVILSMDNNR	32	7	1	P04264	M22(Oxidation); M35(Oxidation)	4559.25				High	High		5.59637	4.44784		High			5.33816									High			6.74011			High	High		6.36866	6.06561		0
		NKLNDLEDALQQAKEDLAR	21	7	1	P04264		2184.15				High	High		3.84026	2.9782		High	High		4.06495	3.75582								High			4.49624			High			4.83892			2
		LRSEIDNVKK	25	7	1	P04264		1201.7		2.67767		Low	Medium		2.45138	2.40482			Medium			3.58457		Low			2.67798			Medium	Low		3.06519	2.08075		Medium			3.22573			2
		DYQELMNTK	5	7	1	P04264		1141.52				Low			2.44491															Medium			3.11949									0
		IEISELNR	14	8	2	P35908;P04264		973.541		2.58725		Low	Low		2.04464	1.59467		Medium	Low		2.70709	2.4476		Low			2.23682			Low			2.42105			Medium			2.9338			0
		YEELQITAGRHGDSVRNSK	3	7	1	P04264	N-Term(Acetyl)	2202.12				Low	Low	Low	1.1532	1.32375	1.40884																									2
		SISISVAR	15	7	1	P04264		832.496		1.35174		Low		Low	0.908567		1.1577		Low	Low		1.25274	1.28039	Low	Low		0.865772	1.51509		Low	Low		1.3166	0.950517		Low	Low		0.99662	1.36391		0
		SLNNQFASFIDK	14	7	1	P04264		1383.71		3.35485			High			2.86063		Medium	High		2.69307	3.6005		High			3.85951			High			3.50662			High			3.51306			0
		DYQELMNTK	16	7	1	P04264	M6(Oxidation)	1157.51		1.74462			Low			1.83571		Low	Low		2.30796	2.25893								Low			2.10378			Low			2.53987			0
		LRSEIDNVK	9	7	1	P04264		1073.61					Medium			2.21427		Low	Medium		2.29182	2.71601		Low			2.37541			Low			2.48315			Low			2.58688			1
		LDSELKNMQDMVEDYR	12	7	1	P04264	M8(Oxidation); M11(Oxidation)	2017.91										Low	Low		2.28413	1.67581		High			3.67009			Low			2.64918			High			3.49813			1
		NMQDMVEDYRNKYEDEINKR	12	7	1	P04264	M2(Oxidation); M5(Oxidation)	2622.19										Low	Low		2.25207	2.02784								Low			2.55927			Low	Low		2.21832	2.11451		3
		RSGGGGGRFSSCGGGGGSFGAGGGFGSR	1	6	1	P04264		2393.05										Low			1.84905																					2
		NKLNDLEDALQQAK	12	7	1	P04264		1599.85		4.36318			Low			1.56442			High			3.95036		High			4.73538			High			4.46631			High			4.55947			1
		GSYGSGGSSYGSGGGSYGSGGGGGGHGSYGSGSSSGGYRGGSGGGGGGSSGGR	6	6	1	P04264		4299.73																High			4.70951			High			5.54348			High			3.9688			1
		SGGGFSSGSAGIINYQR	5	7	1	P04264		1657.81																High			3.84449			High			3.31705			High			4.16032			0
		LALDLEIATYR	7	30	1	P04264		1277.72											Low			2.61077		High			3.78916			High			3.61862			High			3.93166			0
		LNDLEDALQQAKEDLAR	5	7	1	P04264		1941.99																High			3.63961			High			3.53147			Medium			3.16676			1
		GSGGGSSGGSIGGR	20	7	1	P04264		1092.51					High	High		3.46233	3.38885		High			3.16939		Medium		High	2.94605		3.0517		Medium			2.25233		High	Medium		3.57921	3.03298		0
		DVDGAYMTK	2	7	1	P04264		999.455												Low			1.29214	Low			2.35888															0
		NSKIEISELNR	6	7	1	P04264		1302.7					Low			1.59859								Low			2.21685			Medium			2.9916			Medium			3.01191			1
		YEDEINKR	7	32	3	P35908;P04264;P13647		1066.52		1.59701									Low			1.34472		Low			1.80324			Low			2.13826			Low			1.78937			1
		GSSSGGVKSSGGSSSVK	1	7	1	P04264	N-Term(Acetyl)	1496.74																Low			1.71567															1
		LDNLQQEIDFLTALYQAELSQMQTQISETNVILSMDNNR	1	7	1	P04264		4527.27																Low			1.71491															0
		RVDQLKSDQSRLDSELK	10	7	1	P04264		2017.09																	Low			2.91007		Low	Low		2.72178	2.38173			Low			2.96927		3
		QFSSRSGYRSGGGFSSGSAGIINYQR	1	6	1	P04264		2726.28																						Low			1.63854									2
		GGSGGGGGGSSGGRGSGGGSSGGSIGGR	1	7	1	P04264	N-Term(Acetyl)	2121.96																						Low			1.10364									1
		VDLQAK	2	7	1	P04264		673.389					Low			0.995012														Low			0.804555									0
		GGSGGGGGGSSGGRGSGGGSSGGSIGGR	4	7	1	P04264		2079.94																												Medium	Medium		3.33489	3.09675		1
		NKYEDEINK	1	26	2	P04264;P13647		1152.57																												Medium			2.91879			1
		LLRDYQELMNTK	3	7	1	P04264	M9(Oxidation)	1539.8																												Medium			2.91558			1
		RRVDQLKSDQSR	2	7	1	P04264		1487.82																												Low	Low		2.59048	2.10899		3
		DVDGAYMTK	1	7	1	P04264	M7(Oxidation)	1015.45																												Low			2.2408			0
		DVDGAYMTKVDLQAK	1	7	1	P04264	M7(Oxidation)	1669.83																												Low			1.60442			1
		SLDLDSIIAEVKAQYEDIAQKSKAEAESLYQSKYEELQITAGR	20	6	1	P04264		4831.48						Low			2.82584			High			4.61381		Low			2.98921									Low			3.69737		4
		RRVDQLKSDQSRLDSELK	3	7	1	P04264		2173.19																	Low			2.10402			Low			1.69031			Low			2.04584		4
		SLDLDSIIAEVKAQYEDIAQKSK	4	6	1	P04264		2564.37						Medium			2.86428														Low			2.34471								2
		TNAENEFVTIKKDVDGAYMTKVDLQAKLDNLQQEIDFLTALYQAELSQMQTQISETNVILSMDNNR	1	7	1	P04264	M19(Oxidation); M49(Oxidation); M62(Oxidation)	7584.8																													Low			2.82741		4
		VDLQAKLDNLQQEIDFLTALYQAELSQMQTQISETNVILSMDNNR	1	7	1	P04264	M28(Oxidation); M41(Oxidation)	5213.61																													Low			1.45533		1
		TTSSSTR	1	1	1	P04264	N-Term(Acetyl)	781.37			1.05255																															0
		FLEQQNQVLQTKWELLQQVDTSTRTHNLEPYFESFINNLR	4	7	1	P04264		4907.52						Low			2.7876			Low			3.78174																			2
		SLDLDSIIAEVKAQYEDIAQKSKAEAESLYQSK	2	6	1	P04264		3670.88						Low			1.9573			High			4.3298																			3
		FLEQQNQVLQTKWELLQQVDTSTRTHNLEPYFESFINNLRR	1	1	1	P04264		5063.6												Low			2.21823																			3
		DVDGAYMTKVDLQAK	1	7	1	P04264		1653.83																								Low			1.27913							1
	P04406	Glyceraldehyde-3-phosphate dehydrogenase OS=Homo sapiens GN=GAPDH PE=1 SV=3 - [G3P_HUMAN]	14.03	14.93	24.48	14.03	25.07	15.22	15.22	11.94	24.48	4.48	7.16	10.75	6.87	6.27	6.27
		Sequence	# PSMs	# Proteins	# Protein Groups	Protein Group Accessions	Modifications	MH+ [Da]	XCorr A2	XCorr G2	XCorr M2	B2	H2	N2	XCorr B2	XCorr H2	XCorr N2	C2	I2	O2	XCorr C2	XCorr I2	XCorr O2	D2	J2	P2	XCorr D2	XCorr J2	XCorr P2	E2	K2	Q2	XCorr E2	XCorr K2	XCorr Q2	F2	L2	R2	XCorr F2	XCorr L2	XCorr R2	# Missed Cleavages
		VIHDNFGIVEGLMTTVHAITATQK	63	6	1	P04406		2595.39	5.94603	6.66701		High	High	High	5.90654	4.10547	4.47929			High			6.51865	High	High		5.96215	6.19059		High	High		5.97311	4.59826								0
		GALQNIIPASTGAAK	21	7	1	P04406		1411.8	3.06764		1.729	Low	Low		2.27331	1.79532		Low	Low		2.33656	2.48033		Low	Low	Low	1.90648	2.27961	1.85651	Low			2.28756			Low	Medium		2.33246	2.96717		0
		VIPELNGK	6	7	1	P04406		869.517	1.01777	1.21961								Low			1.10842			Low	Low		1.17984	1.11096			Low			0.928941								0
		LVTRAAFNSGK	1	3	1	P04406		1163.63				Low			1.14029																											1
		VIHDNFGIVEGLMTTVHAITATQK	7	6	1	P04406	M13(Oxidation)	2611.38										High	High		4.27672	4.98988														High	High		4.39814	4.22379		0
		VIISAPSADAPMFVMGVNHEKYDNSLK	3	6	1	P04406	M12(Oxidation); M15(Oxidation)	2965.47										Low	Low		2.24091	1.99602																				1
		VGVNGFGR	4	3	1	P04406		805.439										Low			1.43775					Low			1.92661		Low			1.45658			Low			1.57565		0
		RVIISAPSADAPMFVMGVNHEKYDNSLKIISNASCTTNCLAPLAK	1	6	1	P04406	M13(Oxidation)	4806.47																						Low			2.20718									3
		VVDLMAHMASKE	1	4	1	P04406	M5(Oxidation); M8(Oxidation)	1362.65																												Low			2.38995			1
		AVGKVIPELNGK	1	7	1	P04406		1224.75																	Low			1.64382														1
		AAFNSGKVDIVAINDPFIDLNYMVYMFQYDSTHGK	1	3	1	P04406		3983.92																													Low			1.98388		1
		KVVKQASEGPLK	1	2	1	P04406		1283.76												Low			1.24612																			2
		WGDAGAEYVVESTGVFTTMEK	4	6	1	P04406		2277.07																								High			3.30938			High			3.95674	0
		WGDAGAEYVVESTGVFTTMEK	4	6	1	P04406	M19(Oxidation)	2293.06																								Low			2.52693			High			3.43998	0
	P05062	Fructose-bisphosphate aldolase B OS=Homo sapiens GN=ALDOB PE=1 SV=2 - [ALDOB_HUMAN]	20.88	16.48	26.65	18.96	12.64	21.98	17.03	25.27	17.86	16.76	3.57		12.64	7.14
		Sequence	# PSMs	# Proteins	# Protein Groups	Protein Group Accessions	Modifications	MH+ [Da]	XCorr A2	XCorr G2	XCorr M2	B2	H2	N2	XCorr B2	XCorr H2	XCorr N2	C2	I2	O2	XCorr C2	XCorr I2	XCorr O2	D2	J2	P2	XCorr D2	XCorr J2	XCorr P2	E2	K2	Q2	XCorr E2	XCorr K2	XCorr Q2	F2	L2	R2	XCorr F2	XCorr L2	XCorr R2	# Missed Cleavages
		ALQASALAAWGGK	15	2	1	P05062		1243.69	4.07086	2.85041	5.00904	Low			1.96429									High	High	Low	4.50817	4.45344	1.9911	Low	High	Medium	1.56102	2.75637	2.41937							0
		AANKEATQEAFMKR	7	1	1	P05062		1594.82	3.63963	3.45047		High			3.72826									High	High		3.66188	4.08247			High			3.01629								2
		LDQGGAPLAGTNK	50	5	1	P05062		1241.66	3.60514	3.75173	3.77238	High	High	High	3.97733	3.03974	2.47261	High	High		4.21124	4.19745		High	High	High	3.40797	3.3972	3.31926	High	High		4.4744	3.41987		High	High		4.01638	3.83909		0
		ETTIQGLDGLSER	28	5	1	P05062		1418.72	2.97369	2.80246	3.46768	High	Low		3.29555	1.85782		High	Medium		3.34857	2.91672		Medium	High	High	2.63203	3.20483	2.62922	High	High	Low	3.2239	2.6646	0.842614	Medium	Medium		3.17373	3.02808		0
		DGVDFGKWR	3	5	1	P05062		1079.54	2.09879	1.70074															Low			2.09263														1
		VLAAVYK	14	19	1	P05062		763.48	1.90624			Low	Low		2.08219	1.02002		Low	Low		1.72249	1.98133								Low	Low		1.78272	1.46458		Low	High		2.21063	2.39452		0
		GIVVGIK	9	9	1	P05062		685.468	0.907673		1.22875		Low			0.642693		Low	Low		1.03634	1.0932				Low			0.714998		Low			1.00641		Low	Low		1.06015	1.19062		0
		KYTPEQVAMATVTALHR	1	5	1	P05062	M9(Oxidation)	1932.02										Medium			3.18997																					1
		AANKEATQEAFMKR	10	1	1	P05062	M12(Oxidation)	1610.81										Medium	High		3.1615	3.73579														High	High		3.8998	3.6627		2
		IKVENTEENRR	19	4	1	P05062		1387.74					Low			1.59971		Low	Low		2.44426	1.93972									Low			1.5606		Low	Low		1.41307	1.19032		2
		GILAADESVGTMGNR	3	4	1	P05062	M12(Oxidation)	1506.74										Low			2.04647															High			3.78069			0
		YTPEQVAMATVTALHR	1	5	1	P05062		1787.93																Low			1.23773															0
		GIVVGIKLDQGGAPLAGTNKETTIQGLDGLSERCAQYK	1	5	1	P05062		3901.08		0.307658																																3
		VENTEENRR	2	4	1	P05062		1146.57					Low			1.45367			Low			1.55556																				1
		MAHRFPALTQEQKK	1	5	1	P05062	N-Term(Acetyl)	1726.93																							Low			1.3147								2
		GILAADESVGTMGNR	1	4	1	P05062		1490.73			3.3061																															0
	P05090	Apolipoprotein D OS=Homo sapiens GN=APOD PE=1 SV=1 - [APOD_HUMAN]	12.7	16.4	16.4	12.7	12.7	16.4	12.7	12.7	12.7	12.7			16.4	5.82
		Sequence	# PSMs	# Proteins	# Protein Groups	Protein Group Accessions	Modifications	MH+ [Da]	XCorr A2	XCorr G2	XCorr M2	B2	H2	N2	XCorr B2	XCorr H2	XCorr N2	C2	I2	O2	XCorr C2	XCorr I2	XCorr O2	D2	J2	P2	XCorr D2	XCorr J2	XCorr P2	E2	K2	Q2	XCorr E2	XCorr K2	XCorr Q2	F2	L2	R2	XCorr F2	XCorr L2	XCorr R2	# Missed Cleavages
		NILTSNNIDVK	25	2	1	P05090		1230.68	3.25131	3.52764	3.44724	High	Low		3.17752	1.28059		Medium	Medium		2.89933	2.76759		Low	High	High	2.43906	3.42761	2.6653	High	High	Low	3.84507	2.73587	2.01368	Medium	Medium		2.68627	3.25613		0
		NPNLPPETVDSLK	27	2	1	P05090		1423.75	2.70185		2.73862	Low	Low		2.32156	1.09842		Low	Low		2.64612	1.99791		Low	Low	Medium	1.90524	2.07339	2.19051	Medium	Low		2.61899	1.75051		Low	Low		2.29868	2.43792		0
		VLNQELR	4	2	1	P05090		871.509				Low			1.46186			Low			1.88837					Low			1.39533							Low			1.57494			0
	P05154	Plasma serine protease inhibitor OS=Homo sapiens GN=SERPINA5 PE=1 SV=3 - [IPSP_HUMAN]	53.69	57.39	65.02	46.55	48.77	49.51	72.41	57.88	57.39	30.05	16.01	24.38	20.94	28.82	12.32
		Sequence	# PSMs	# Proteins	# Protein Groups	Protein Group Accessions	Modifications	MH+ [Da]	XCorr A2	XCorr G2	XCorr M2	B2	H2	N2	XCorr B2	XCorr H2	XCorr N2	C2	I2	O2	XCorr C2	XCorr I2	XCorr O2	D2	J2	P2	XCorr D2	XCorr J2	XCorr P2	E2	K2	Q2	XCorr E2	XCorr K2	XCorr Q2	F2	L2	R2	XCorr F2	XCorr L2	XCorr R2	# Missed Cleavages
		NLDSNAVVIMVNYIFFK	43	6	1	P05154		1987.06	5.66148	5.91606		High	High		5.75277	3.73229								High	High		6.03575	5.24196		High	High		5.52851	4.63671								0
		DGFQLSLGNALFTDLVVDLQDTFVSAMK	30	6	1	P05154		3044.57	4.96411	5.41854														High	High		6.08283	6.58548			High	Low		2.71024	1.44668			High			4.4969	0
		GTQEQDFYVTSETVVR	52	5	1	P05154		1858.9	4.87099	5.55648	5.21286	High	High		5.49932	3.11457		High	High		5.17353	5.29155		High	High	High	4.99883	4.90959	4.09264	High	High	High	5.30694	3.30702	4.38579	High	High	High	3.40998	5.17913	3.55151	0
		MQILEGLGLNLQK	41	6	1	P05154		1456.82	4.31039	3.87623	4.20528	High	High	High	4.12213	2.53553	3.0848			Medium			3.00455	High	High		3.51088	3.84675		High	High	Low	4.00162	2.96438	1.55645		Low			2.51654		0
		TLYLADTFPTNFR	69	7	1	P05154		1558.81	3.91947	4.09359	3.8693	High	High		3.88833	3.02644		High	High	Medium	4.13722	3.81928	2.89169	High	High		3.82628	4.12503		High	High	High	3.84944	3.01922	3.4014	High	High		4.28595	4.13492		0
		GFQQLLQELNQPR	42	7	1	P05154		1570.85	3.85998	3.98993	3.01816	High	High		3.79844	2.88383		High	High		4.02325	3.89649		High	High		3.85615	4.72427		High	High		3.97478	3.01791		High	High		3.79296	3.897		0
		MQILEGLGLNLQK	33	6	1	P05154	M1(Oxidation)	1472.82	3.8183	3.14343	3.93439	High	Medium		3.60432	2.22748		High	High		4.03494	3.5629		Medium	High	High	2.84528	3.19384	2.42224	High	High	Medium	3.86301	2.8665	2.49157	High	High		3.87702	4.0188		0
		AVVEVDESGTR	67	5	1	P05154		1161.59	3.61254	3.64409	3.79861	High	High	High	3.78639	3.12572	3.37836	High	High		3.7064	3.45757		High	High	High	4.03586	3.63014	3.65579	High	High		3.7923	3.44584		High	High		3.71056	3.76664		0
		MQQVENGLSEK	53	5	1	P05154		1262.61	3.46897	3.86033	3.84921	High	Medium	Medium	3.63078	2.24459	2.38085			Medium			2.95891	High	High	High	3.73438	3.76612	2.54692	High	Medium		3.49411	2.32136			Medium			2.89248		0
		MQQVENGLSEKTLR	8	5	1	P05154		1632.85	3.2961	3.75356														Medium	High		3.32276	3.03912			Low			1.68968								1
		AAAATGTIFTFR	28	4	1	P05154		1226.65	3.28504	3.8341	4.45839	High	Low		3.41514	1.57984		High	Low		3.32296	2.01771		High	High	High	3.36609	3.55602	2.97002	High	High	High	3.43947	2.9319	3.02003	High	High		3.863	3.90436		0
		MQQVENGLSEK	57	5	1	P05154	M1(Oxidation)	1278.61	3.17775	2.93037	3.17408	High	Low		3.32611	1.87068		High	High		3.34641	3.38986		Low	Medium	Medium	2.57615	2.91417	2.25432	Medium	Low		2.99552	1.89455		High	High		3.75305	3.59093		0
		MQQVENGLSEKTLR	16	5	1	P05154	M1(Oxidation)	1648.85	2.94466			High			3.3024				High			4.15962			High	Low		3.34539	2.84677	High	Low		3.59796	2.30915		High	High		4.37363	4.23879		1
		RDFTFDLYR	4	8	1	P05154		1232.62	2.66335			Medium			2.84739										High			2.95968			Low			1.24602								1
		EDQYHYLLDR	17	5	1	P05154		1351.64	2.37571	2.77118		Low	High		2.33655	2.34217		Low	Low		1.88743	2.64514			Medium			2.52567			High			2.45945		Low	Low		2.38178	2.16149		0
		KRVEDLHVGATVAPSSR	6	9	1	P05154		1822.01	2.29693									Low			1.84222			Low	Medium		2.01491	2.75486								Low			2.23569			2
		VEDLHVGATVAPSSRR	1	9	1	P05154		1693.91	2.27024																																	1
		FSIEGSYQLEK	32	4	1	P05154		1300.64	1.95073	3.15631	3.49535	High	Medium		3.56415	2.03778		High	High		3.5287	3.30366		High	High		3.50243	3.23925		High	Low	Medium	3.75761	2.00154	2.3386	Medium	Medium		3.12733	3.14162		0
		GKIVDLLK	12	6	1	P05154		885.585	1.85585	1.94799		Low			1.92861			Low			1.88102			Low	Low		1.77587	2.23588		Low	Low		1.78616	1.40062		Low	Low		1.61986	1.483		1
		QLELYLPK	11	4	1	P05154		1003.59	1.84544	1.89253	2.06346		Low			1.06979								Low	Low	Low	1.77229	2.132	1.4885			Low			1.12231							0
		QINDYVAK	36	6	1	P05154		950.503	1.63076	1.92402	1.92721	Low	Low		1.86275	1.30637		Low	Low		2.07614	2.23562		Low	Low	Low	1.83393	2.26989	2.00973	Low	Low		1.90019	2.0542		Low	Low		2.00928	2.07799		0
		IVDLLK	11	6	1	P05154		700.466	1.54018	1.12411	1.44203	Low	Low		0.97829	0.803379								Low	Low		1.56651	1.34168			Low			0.868311								0
		AKWETSFNHK	2	6	1	P05154		1247.63	1.43643																Low			2.20918														1
		DGFQLSLGNALFTDLVVDLQDTFVSAMK	31	6	1	P05154	M27(Oxidation)	3060.53				High	High		4.98072	3.08911		High	High		4.40412	5.47368		Low	High		1.98365	4.98908		High	High		5.26162	3.20124			High	High		5.92157	4.57576	0
		TLYLADTFPTNFRDSAGAMK	6	7	1	P05154		2219.08		2.55094		Medium			2.99977										Low			2.18905			Low			1.76895								1
		DFTFDLYR	9	8	1	P05154		1076.52				Medium			2.79614			Low	Low		2.44705	2.56315														Low	Medium		2.64033	2.86616		0
		QINDYVAKQTK	3	6	1	P05154		1307.71				Low			2.16547											Low			1.67124		Low			1.71009								1
		GTQEQDFYVTSETVVRVPMMSR	2	5	1	P05154	M19(Oxidation)	2576.21				Low			1.82203																											1
		ALASAAPSQSIFFSPVSISMSLAMLSLGAGSSTK	6	7	1	P05154		3314.74		1.60472		Low			0.932975										Low			2.23284		Low	High		1.209	3.13879								0
		ALASAAPSQSIFFSPVSISMSLAMLSLGAGSSTK	17	7	1	P05154	M20(Oxidation); M24(Oxidation)	3346.72										High	High		5.12892	4.47929														High	High		6.02125	3.85344		0
		NLDSNAVVIMVNYIFFK	2	6	1	P05154	M10(Oxidation)	2003.05					Low			1.36677		High			4.05556																					0
		LVFNRPFLMFIVDNNILFLGK	8	4	1	P05154	M9(Oxidation)	2526.42										Medium			3.31881																Medium			2.958		0
		GTQEQDFYVTSETVVRVPMMSR	14	5	1	P05154	M19(Oxidation); M20(Oxidation)	2592.23										Medium	Low		3.20314	2.78272										Low			1.95268	Medium	Medium		3.16878	3.04185		1
		TLYLADTFPTNFRDSAGAMK	6	7	1	P05154	M19(Oxidation)	2235.1										Low	Low		1.93143	2.24377														Low	Low		1.93466	2.50567		1
		GTQEQDFYVTSETVVRVPMMSR	10	5	1	P05154		2560.24		3.53626															High			3.21787				High			3.02391			High			3.291	1
		NLDSNAVVIMVNYIFFKAKWETSFNHK	5	6	1	P05154		3215.67		2.33706															Low			3.06318														2
		SSEKELHRGFQQLLQELNQPR	2	7	1	P05154		2537.35																	Low			2.71769														2
		VVGVPYQGNATALFILPSEGK	1	5	1	P05154	N-Term(Acetyl)	2202.14																	Low			1.37076														0
		SSEKELHR	1	7	1	P05154		985.518																							Low			1.82398								1
		LNSQRLVFNRPFLMFIVDNNILFLGKVNRP	2	4	1	P05154		3575.03						Low			2.89743			Low			3.28914																			2
		GTQEQDFYVTSETVVRVPMMSREDQYHYLLDR	3	5	1	P05154	N-Term(Acetyl); M19(Oxidation)	3950.83												Low			1.15826									Low			0.446243							2
	P05155	Plasma protease C1 inhibitor OS=Homo sapiens GN=SERPING1 PE=1 SV=2 - [IC1_HUMAN]	38	34.2	30.8	38	30.4	35.8	41	35.8	33.8	18.4		5.6	11.4	7.2	5.8
		Sequence	# PSMs	# Proteins	# Protein Groups	Protein Group Accessions	Modifications	MH+ [Da]	XCorr A2	XCorr G2	XCorr M2	B2	H2	N2	XCorr B2	XCorr H2	XCorr N2	C2	I2	O2	XCorr C2	XCorr I2	XCorr O2	D2	J2	P2	XCorr D2	XCorr J2	XCorr P2	E2	K2	Q2	XCorr E2	XCorr K2	XCorr Q2	F2	L2	R2	XCorr F2	XCorr L2	XCorr R2	# Missed Cleavages
		HRLEDMEQALSPSVFK	25	5	1	P05155		1886.96	4.38226	3.76292		High	High		4.4392	2.71729								High	High		4.1338	4.60604		High	High		4.30284	3.16133								1
		GVTSVSQIFHSPDLAIR	24	6	1	P05155		1827	4.16495	2.03557		Low			2.53534			Low	High		2.31586	4.98109		Low	Low		2.72319	2.46088		Low	Low		2.38968	2.29751		Low	High		2.35309	4.51885		0
		KVETNMAFSPFSIASLLTQVLLGAGENTK	94	5	1	P05155	M6(Oxidation)	3082.66	4.01752	4.11496		High	High		4.39463	2.98027		High	High		4.9435	4.73553		High	High		3.65485	3.12955		High	Medium		4.05581	2.71743		High	High		4.39549	4.60538		1
		VETNMAFSPFSIASLLTQVLLGAGENTK	31	5	1	P05155		2938.56	4.00669	4.27956		High	Low		4.72017	2.1895								High	High		4.31257	4.92305			High			2.97229								0
		KVETNMAFSPFSIASLLTQVLLGAGENTK	42	5	1	P05155		3066.62	3.77431	3.52703		High	Low		3.38732	1.80763								Medium	High		3.33339	3.32817		Medium	Low		3.01339	2.29451			Low			2.21753		1
		LVLLNAIYLSAK	32	5	1	P05155		1317.83	3.62132	3.88393		High	High		4.00863	2.84021		High	High		4.17878	3.54714		High	High		4.05632	4.22801		High	High	High	4.07531	3.5369	3.13447	High	High	Low	3.75539	3.97788	1.57711	0
		LEDMEQALSPSVFK	20	5	1	P05155		1593.79	3.39818	2.75077	4.54757	High			3.5711										High	High		3.70362	3.66594		High	High		3.84091	3.16108							0
		TNLESILSYPK	22	6	1	P05155		1264.68	3.3951		3.88811	High	Low		3.30537	1.8942		High			3.49744			Medium	Medium		2.76366	2.54961		High			3.92031			Medium	Medium		2.83199	3.36533		0
		TLLVFEVQQPFLFVLWDQQHK	12	6	1	P05155		2615.43	3.1746	2.91515														Low	High		2.49236	3.34906			Low			1.69212								0
		NSVIKVPMMNSK	7	7	1	P05155		1347.72	3.12674	2.68485	2.83349													High	Medium		3.33992	2.90583		Low	Low		2.54543	1.91052								1
		LLDSLPSDTR	52	6	1	P05155		1116.6	2.98345	3.39004	3.08671	Medium	Medium		3.01737	2.09296		Medium	Medium		2.92615	2.97309		Medium	High	High	3.02164	3.23818	2.71134	Medium	High	Low	3.05279	2.65038	1.84762	Medium	Medium		3.07108	2.86724		0
		AIMEKLEMSK	15	6	1	P05155		1179.62	2.90362	2.44643		Medium	Low		2.69654	1.64003								Medium	Medium		2.83263	2.7681		Low	Low		2.43278	1.38105								1
		VTTSQDMLSIMEK	15	6	1	P05155		1482.73	2.81303	2.90133	3.04315	Low			2.22511									High	High	Medium	3.26743	2.92593	2.23598		High			2.37075								0
		TLLVFEVQQPFLFVLWDQQHKFPVFMGR	21	6	1	P05155		3449.86	2.51466	3.09514										Low			1.85619	Low	Low		2.65833	2.90714			Low			1.99203		Low			2.72883			1
		KYPVAHFIDQTLK	18	7	1	P05155		1559.87	2.50956	2.71317		Medium	Low		3.04004	2.28952								Medium	Medium		2.84522	2.87782		Medium	Low		3.07802	1.98577			Low			2.91413		1
		LYHAFSAMK	16	5	1	P05155		1067.53	2.34255	2.13305		Low	Low		2.22224	1.27132								Low	Low		2.11405	2.61832		Low	Low		2.41618	1.6033								0
		FQPTLLTLPR	15	6	1	P05155		1185.71	1.98083	2.56077	2.00037	Low			1.35887									Low	Low		1.91877	1.9399			Low			1.72299		Low	Low		1.41597	1.46186		0
		VETNMAFSPFSIASLLTQVLLGAGENTK	41	5	1	P05155	M5(Oxidation)	2954.55	1.50284			High	High		4.03898	2.87371		Medium	High		3.09802	4.61675		Low			2.70893			High	High		3.90193	3.10288		High	High		3.86291	4.50788		0
		LEDMEQALSPSVFK	21	5	1	P05155	M4(Oxidation)	1609.78			3.25226	High	High		4.80888	2.94894		High	High		4.81511	4.30622				High			3.62933	High			4.17135			High	High		4.7271	5.3245		0
		AIMEKLEMSK	1	6	1	P05155	M8(Oxidation)	1195.6				Low			2.23809																											1
		VTTSQDMLSIMEK	19	6	1	P05155	M7(Oxidation); M11(Oxidation)	1514.72				Low	Low		2.19728	1.78766		Medium	High		3.15858	3.39262														Medium	High		2.81387	3.44193		0
		LYHAFSAMK	22	5	1	P05155	M8(Oxidation)	1083.54				Low	Low		2.12178	1.15123		High	Low		2.48689	1.84514								Low	Low		1.48275	1.75909		Low	High		2.41953	2.32876		0
		TTFDPKKTRMEPFHFKNSVIK	1	7	1	P05155	N-Term(Acetyl); M10(Oxidation)	2609.36				Low			1.36694																											4
		HRLEDMEQALSPSVFK	15	5	1	P05155	M6(Oxidation)	1902.96										High	High		4.91453	4.54117														High	High		5.11666	4.65277		1
		NSVIKVPMMNSK	14	7	1	P05155	M8(Oxidation); M9(Oxidation)	1379.72										Medium	High		2.98231	3.19083				Low			1.93797							Medium	High		2.89363	3.44925		1
		AIMEKLEMSK	16	6	1	P05155	M3(Oxidation); M8(Oxidation)	1211.61										Medium	Low		2.83695	2.11418														Low	Low		2.28338	2.54987		1
		MEPFHFK	6	7	1	P05155	M1(Oxidation)	951.45					Low			1.31219		Low	Low		1.45771	1.52427			Low			1.16278									Low			1.94891		0
		TLYSSSPR	5	6	1	P05155		910.471			1.28523		Low			1.02503		Low			1.44158					Low			1.46108													0
		LLDSLPSDTRLVLLNAIYLSAK	15	5	1	P05155		2415.41		1.356			Low			2.3369			Medium			3.19106		Low			2.53142			High	Low		3.70918	2.07891		High	High		3.62712	3.85434		1
		VTTSQDMLSIMEK	4	6	1	P05155	M7(Oxidation)	1498.73																		High			2.52515	Medium			2.82424									0
		IKVTTSQDMLSIMEK	1	6	1	P05155	M9(Oxidation); M13(Oxidation)	1755.91																												Low			2.76452			1
		AIMEKLEMSKFQPTLLTLPR	1	6	1	P05155	N-Term(Acetyl); M3(Oxidation)	2404.28		1.65403																																2
		TLLVFEVQQPFLFVLWDQQHKFPVFMGR	2	6	1	P05155	M26(Oxidation)	3465.85																	Low			2.73643			Low			2.30328								1
		LLDSLPSDTRLVLLNAIYLSAKWKTTFDPK	2	5	1	P05155		3418.93																	Low			1.76711														3
		MEPFHFK	1	7	1	P05155		935.453																	Low			1.19064														0
		NSVIKVPMMNSK	2	7	1	P05155	M9(Oxidation)	1363.72																							Low			1.96285								1
		LVLLNAIYLSAKWK	1	1	1	P05155	N-Term(Acetyl)	1674.01			0.111869																															1
		GVTSVSQIFHSPDLAIR	1	6	1	P05155	N-Term(Acetyl)	1868.95																														Low			1.46453	0
	P05543	Thyroxine-binding globulin OS=Homo sapiens GN=SERPINA7 PE=1 SV=2 - [THBG_HUMAN]	7.47		3.37	4.1	8.19	3.37						14.46
		Sequence	# PSMs	# Proteins	# Protein Groups	Protein Group Accessions	Modifications	MH+ [Da]	XCorr A2	XCorr G2	XCorr M2	B2	H2	N2	XCorr B2	XCorr H2	XCorr N2	C2	I2	O2	XCorr C2	XCorr I2	XCorr O2	D2	J2	P2	XCorr D2	XCorr J2	XCorr P2	E2	K2	Q2	XCorr E2	XCorr K2	XCorr Q2	F2	L2	R2	XCorr F2	XCorr L2	XCorr R2	# Missed Cleavages
		TLYETEVFSTDFSNISAAKQEINSHVEMQTK	2	1	1	P05543		3547.64	2.04943				Low			1.50399																										1
		EGQMESVEAAMSSK	4	1	1	P05543	M4(Oxidation); M11(Oxidation)	1515.65										Medium			2.72698															Low			2.25514			0
		STRSILFLGKVVNPTEA	1	1	1	P05543	N-Term(Acetyl)	1874.03																Low			1.30257															2
		TTTVQVPMMHQMEQYYHLVDMELNCTVLQMDYSK	1	1	1	P05543	N-Term(Acetyl); M12(Oxidation); M21(Oxidation)	4180.8																						Low			1.94697									0
		NIFFSPVSISAALVMLSFGACCSTQTEIVETLGFNLTDTPMVEIQHGFQHLICSLNFPKK	1	1	1	P05543	N-Term(Acetyl); M15(Oxidation)	6632.19												Low			2.1207																			1
	P06396	Gelsolin OS=Homo sapiens GN=GSN PE=1 SV=1 - [GELS_HUMAN]	11.25	10.49	3.07	7.03	13.43	1.79	3.96	1.66	8.18	6.52	1.66		4.86
		Sequence	# PSMs	# Proteins	# Protein Groups	Protein Group Accessions	Modifications	MH+ [Da]	XCorr A2	XCorr G2	XCorr M2	B2	H2	N2	XCorr B2	XCorr H2	XCorr N2	C2	I2	O2	XCorr C2	XCorr I2	XCorr O2	D2	J2	P2	XCorr D2	XCorr J2	XCorr P2	E2	K2	Q2	XCorr E2	XCorr K2	XCorr Q2	F2	L2	R2	XCorr F2	XCorr L2	XCorr R2	# Missed Cleavages
		AGALNSNDAFVLKTPSAAYLWVGTGASEAEKTGAQELLR	14	15	1	P06396		4007.06	5.01608			High			4.87297									High			4.9024			High			5.62042									2
		DSQEEEKTEALTSAKR	2	11	1	P06396		1821.9	3.13738															High			3.59483															2
		HVVPNEVVVQR	6	14	1	P06396		1275.72	1.71455	1.86953		Medium			2.77688															High			3.28247									0
		YKKGGVASGFKHVVPNEVVVQRLFQVK	1	13	1	P06396	N-Term(Acetyl)	3055.72	1.50514																																	4
		AATASR	14	1	1	P06396		576.317	1.04196	1.05974	1.17526	Low			1.00549			Low			1.1228				Low	Low		1.19239	1.11273		Low			0.711796		Low			0.867113			0
		TPITVVK	7	12	1	P06396		757.481				Low			1.65995											Low			1.54831		Low			1.36266			Low			0.879773		0
		KMDAHPPRLFACSNKIGR	7	15	1	P06396	N-Term(Acetyl); M2(Oxidation)	2099.09				Low	Low		1.27375	0.8555		Low	Low		1.54782	1.19444								Low			1.60685				Low			1.72152		3
		RTPITVVK	6	12	1	P06396		913.583			2.09451	Low			1.2276				Low			1.52115								Low			1.26539			Low	Low		1.65674	1.62854		1
		DSQEEEKTEALTSAK	3	11	1	P06396		1665.8			2.14292													Low		Low	2.75707		2.56338													1
		AGALNSNDAFVLK	5	15	1	P06396		1319.69						Low			1.16666							Low	Low		1.60663	1.22036		High			3.76292									0
		TPSAAYLWVGTGASEAEKTGAQELLR	1	15	1	P06396		2706.38																						High			3.63872									1
		MDYPKQTQVSVLPEGGETPLFK	1	12	1	P06396	N-Term(Acetyl)	2506.23																						Low			2.2086									1
		AVEVLPK	1	13	1	P06396		755.466																						Low			1.53421									0
		YIETDPANRDRR	4	12	1	P06396		1505.76											Low			1.5389			Low			1.58503									Low			1.5776		2
		VEKFDLVPVPTNLYGDFFTGDAYVILK	1	12	1	P06396		3060.57																													Low			1.60564		1
		AQPVQVAEGSEPDGFWEALGGK	1	4	1	P06396		2272.1			6.06883																															0
		DGKIFVWKGK	1	13	1	P06396		1177.69																		Low			0.846121													2
	P06870	Kallikrein-1 OS=Homo sapiens GN=KLK1 PE=1 SV=2 - [KLK1_HUMAN]	14.12	4.96	2.29	4.96	4.96	10.69	4.96	4.96	4.96	4.96	2.29		4.96
		Sequence	# PSMs	# Proteins	# Protein Groups	Protein Group Accessions	Modifications	MH+ [Da]	XCorr A2	XCorr G2	XCorr M2	B2	H2	N2	XCorr B2	XCorr H2	XCorr N2	C2	I2	O2	XCorr C2	XCorr I2	XCorr O2	D2	J2	P2	XCorr D2	XCorr J2	XCorr P2	E2	K2	Q2	XCorr E2	XCorr K2	XCorr Q2	F2	L2	R2	XCorr F2	XCorr L2	XCorr R2	# Missed Cleavages
		LTEPADTITDAVK	25	4	1	P06870		1373.73	2.99361	1.83105	3.42483	Low			2.53532				Low			2.70924		High	High	High	3.66249	3.09846	2.92635	Low	Low		2.50937	1.99971		High	Low		3.44456	2.11736		0
		MWFLVLCLALSLGGTGAAPPIQSR	3	2	1	P06870	M1(Oxidation)	2517.32	1.22821				Low			1.40693																										0
		VLSYVK	1	3	1	P06870		708.436										Low			1.48081																					0
		VTDFMLCVGHLEGGK	1	3	1	P06870	M5(Oxidation)	1621.79																												Low			2.01835			0
		KAHVQK	1	3	1	P06870		710.424						Low			0.541651																									1
	P07195	L-lactate dehydrogenase B chain OS=Homo sapiens GN=LDHB PE=1 SV=2 - [LDHB_HUMAN]								5.99			10.18	10.18			5.99
		Sequence	# PSMs	# Proteins	# Protein Groups	Protein Group Accessions	Modifications	MH+ [Da]	XCorr A2	XCorr G2	XCorr M2	B2	H2	N2	XCorr B2	XCorr H2	XCorr N2	C2	I2	O2	XCorr C2	XCorr I2	XCorr O2	D2	J2	P2	XCorr D2	XCorr J2	XCorr P2	E2	K2	Q2	XCorr E2	XCorr K2	XCorr Q2	F2	L2	R2	XCorr F2	XCorr L2	XCorr R2	# Missed Cleavages
		ITVVGVGQVGMACAISILGK	1	1	1	P07195	N-Term(Acetyl); M11(Oxidation)	1974.05																							Low			1.0751								0
		SLADELALVDVLEDKLKGEMMDLQHGSLFLQTPK	4	1	1	P07195		3783.96						Low			2.18745			High			4.42704																			2
		LSGLPKHRVIGSGCNLDSAR	1	1	1	P07195	N-Term(Acetyl)	2122.08																														Low			0.585992	2
	P07339	Cathepsin D OS=Homo sapiens GN=CTSD PE=1 SV=1 - [CATD_HUMAN]	21.36	30.1	20.87	18.69	23.06	22.33	23.06	26.21	21.36	8.98			8.98
		Sequence	# PSMs	# Proteins	# Protein Groups	Protein Group Accessions	Modifications	MH+ [Da]	XCorr A2	XCorr G2	XCorr M2	B2	H2	N2	XCorr B2	XCorr H2	XCorr N2	C2	I2	O2	XCorr C2	XCorr I2	XCorr O2	D2	J2	P2	XCorr D2	XCorr J2	XCorr P2	E2	K2	Q2	XCorr E2	XCorr K2	XCorr Q2	F2	L2	R2	XCorr F2	XCorr L2	XCorr R2	# Missed Cleavages
		LVDQNIFSFYLSRDPDAQPGGELMLGGTDSK	15	4	1	P07339		3370.67	6.03456	6.47209		High			5.71887									High	High		6.48373	5.91025		High	High		5.71535	4.05484								1
		ISVNNVLPVFDNLMQQK	29	5	1	P07339		1959.06	4.30565	3.45811		High	High		3.70185	3.02495								High	High		4.03429	4.09643		High	High		3.95992	2.91101								0
		QVFGEATKQPGITFIAAKFDGILGMAYPR	19	4	1	P07339		3126.68	4.02631	3.52738		High	Low		3.71398	1.92203								High	Low		4.12897	2.68434			Medium			3.03085								2
		QVFGEATKQPGITFIAAK	10	4	1	P07339		1906.04	2.49055	2.52134		Medium			2.96462									Low	Low		2.34178	2.35542			Low			1.70362								1
		YYTVFDRDNNR	4	2	1	P07339		1462.67	1.99087			Medium			2.72164																						Low			1.86494		1
		VGFAEAARL	4	2	1	P07339		933.516				Medium			2.8692			Low			1.78681				Medium			2.54882		Medium			2.91471									1
		YSQAVPAVTEGPIPEVLK	6	4	1	P07339		1898.05			4.24725	Low			2.36706											High			3.33438													0
		LSPEDYTLK	8	3	1	P07339		1065.55		1.08791	1.42163	Low			1.24066										Low	Low		1.1935	1.28278	Low			1.28248									0
		LVDQNIFSFYLSRDPDAQPGGELMLGGTDSK	8	4	1	P07339	M24(Oxidation)	3386.66										High	High		6.38503	6.51554														High	High		5.78636	5.41761		1
		QVFGEATKQPGITFIAAKFDGILGMAYPR	7	4	1	P07339	M25(Oxidation)	3142.64										High			4.67489									High			4.77294			Medium	Medium		3.41888	3.4301		2
		ISVNNVLPVFDNLMQQK	21	5	1	P07339	M14(Oxidation)	1975.06										High	High		3.84471	4.77594														High	High		5.1033	4.8108		0
		FDGILGMAYPR	3	4	1	P07339	M7(Oxidation)	1255.63										Medium	Low		2.7028	2.23712															Low			2.27175		0
		TMSEVGGSVEDLIAK	2	3	1	P07339	M2(Oxidation)	1551.77																												High			3.43089			0
		DPDAQPGGELMLGGTDSKYYKGSLSYLNVTR	1	4	1	P07339	N-Term(Acetyl)	3374.58		3.16342																																2
		RTMSEVGGSVEDLIAKGPVSK	1	3	1	P07339	N-Term(Acetyl)	2202.14											Low			1.63326																				2
		IPLHKFTSIRRTMSEVGGSVEDLIAKGPVSK	1	3	1	P07339	M13(Oxidation)	3368.85																							Low			1.24618								4
		VSTLPAITLK	2	3	1	P07339		1042.66			1.89175															Low			2.033													0
	P07477	Trypsin-1 OS=Homo sapiens GN=PRSS1 PE=1 SV=1 - [TRY1_HUMAN]	7.29	7.29	7.29	7.29	7.29	7.29	7.29	11.34	7.29	7.29	7.29	7.29	11.34	4.05	4.05
		Sequence	# PSMs	# Proteins	# Protein Groups	Protein Group Accessions	Modifications	MH+ [Da]	XCorr A2	XCorr G2	XCorr M2	B2	H2	N2	XCorr B2	XCorr H2	XCorr N2	C2	I2	O2	XCorr C2	XCorr I2	XCorr O2	D2	J2	P2	XCorr D2	XCorr J2	XCorr P2	E2	K2	Q2	XCorr E2	XCorr K2	XCorr Q2	F2	L2	R2	XCorr F2	XCorr L2	XCorr R2	# Missed Cleavages
		TLNNDIMLIK	51	14	1	P07477		1174.66	3.28568	3.42525	3.12	Medium	High	High	2.90653	2.82944	2.59805			Low			2.87442	High	High	High	3.25431	3.01161	2.50703	Medium	High	Medium	3.02378	2.91815	2.13119			Low			1.4076	0
		TLNNDIMLIK	43	14	1	P07477	M7(Oxidation)	1190.65	2.96727	2.72753		Medium	High		3.02215	2.50125		Medium	Medium		3.19317	3.12966		Low	Low	Medium	1.9243	2.42417	2.12762	Medium	High		2.78989	2.55656		Medium	Medium		3.04288	3.03906		0
		NKPGVYTK	138	4	1	P07477		906.506	2.09762	1.74836	1.95961	Low	Low	Low	2.07178	1.88764	1.82143	Low	Low	Low	2.03505	1.92982	1.54236	Low	Low	Low	1.96955	1.8383	1.88241	Low	Low		1.74583	1.75163		Low	Low		1.88166	1.75728		0
		WIKNTIAANS	4	4	1	P07477		1117.6					Low			1.03442										Low			1.86494		Low			1.23459								1
	P07911-4	Isoform 4 of Uromodulin OS=Homo sapiens GN=UMOD - [UROM_HUMAN]	22.49	24.27	12.46	28.8	24.27	12.46	23.95	24.27	16.34	17.96	21.68	27.35	16.5	20.55	26.05
		Sequence	# PSMs	# Proteins	# Protein Groups	Protein Group Accessions	Modifications	MH+ [Da]	XCorr A2	XCorr G2	XCorr M2	B2	H2	N2	XCorr B2	XCorr H2	XCorr N2	C2	I2	O2	XCorr C2	XCorr I2	XCorr O2	D2	J2	P2	XCorr D2	XCorr J2	XCorr P2	E2	K2	Q2	XCorr E2	XCorr K2	XCorr Q2	F2	L2	R2	XCorr F2	XCorr L2	XCorr R2	# Missed Cleavages
		SLGFDKVFMYLSDSR	106	8	1	P07911-4		1764.88	4.9207	4.46888		High	High	High	4.5681	3.43008	3.54718			High			4.6083	High	High		4.34388	4.57424		High	High	High	4.89478	3.52227	2.84336			Medium			2.64729	1
		DSTIQVVENGESSQGR	410	8	1	P07911-4		1705.8	4.89973	4.78684	5.25932	High	High	High	4.76239	3.41684	4.43918	High	High	High	5.05026	4.7829	4.99512	High	High	High	5.00134	5.01724	4.19117	High	High	High	4.80222	4.0268	3.98995	High	High	High	4.92561	5.2406	3.70899	0
		TALQPMVSALNIR	169	8	1	P07911-4		1413.8	4.07104	4.23292	4.44908	High	High	High	4.13529	3.23324	3.29578			Medium			4.01369	High	High	High	4.02603	4.34741	3.63527	High	High	High	3.79579	3.56389	3.76033		Medium	High		3.18086	3.37269	0
		DSTIQVVENGESSQGRFSVQMFR	172	8	1	P07911-4		2601.26	3.97369	4.45711		Low	Low	High	2.12469	2.03723	3.85261			High			4.36223	High	High		3.79925	4.04243		High	High	High	3.29978	3.35068	2.86267			High			3.08831	1
		DWVSVVTPAR	88	8	1	P07911-4		1129.61	3.74676	3.57856	3.68161	High	Low	High	3.18619	1.84223	3.76978			Medium			3.71236	High	High	High	3.52142	3.98538	3.25699	High	High	Medium	3.33975	3.26432	2.47358			High			3.14159	0
		TALQPMVSALNIR	145	8	1	P07911-4	M6(Oxidation)	1429.79	3.68479	3.34246	3.73355	High	High	High	3.7117	2.45542	3.0576	High	High	Medium	3.42526	3.43789	3.99526	High	High	High	3.22005	3.97165	3.38863	High	High	High	3.40602	3.16279	2.82435	High	High	High	3.91963	3.68867	3.09702	0
		VGGTGMFTVR	74	8	1	P07911-4		1024.52	3.54117	3.59078	3.64079	High	High	High	3.38819	2.57891	2.85384			Medium			3.70846	High	High	High	3.4808	3.6107	2.70575	High	High	High	3.56386	2.51949	2.72936			Medium			2.55066	0
		VGGTGMFTVR	108	8	1	P07911-4	M6(Oxidation)	1040.53	3.51314	3.34493	3.48312	High	High	High	3.4669	2.35139	3.00925	High	High	Medium	3.45545	3.48968	3.32801	High	High	High	3.27892	3.51115	2.84632	High	High	Low	3.4909	2.64203	1.11498	High	High		3.44501	3.49938		0
		SLGFDKVFMYLSDSR	145	8	1	P07911-4	M9(Oxidation)	1780.88	3.0174	2.84951		High	High	High	4.28525	2.78288	3.00428	High	High	Medium	4.60346	4.29853	3.62351	Medium	Medium		2.94967	2.79971		High	High		3.93284	2.9103		High	High		4.09798	4.58078		1
		VFMYLSDSR	24	8	1	P07911-4		1117.53	2.90028	2.87497	2.7412	High		High	3.2484		2.75135			Low			2.46489	Medium			2.87252			High	High	Medium	3.17972	2.58242	2.42141			High			3.01887	0
		TLDEYWR	66	6	1	P07911-4		982.472	2.52268	2.65323	2.26961	Low	Low	Low	2.12256	1.21526	2.13299			Low			2.73594	Medium	Medium	Low	2.61846	2.61504	1.04011	Low	Low	Low	2.26634	1.95745	1.75792			Medium			2.44016	0
		FSVQMFR	60	8	1	P07911-4		914.457	2.15436	2.35409	2.13846	Low	Low	Low	2.0072	0.945243	1.54233			Low			2.46699	Low	Low		2.08317	2.0873		Low	Low	Low	2.06707	1.38029	1.73237			Low			1.20006	0
		FSVQMFR	80	8	1	P07911-4	M5(Oxidation)	930.461	2.10823	2.07949	2.0377	Low	Medium	Low	2.14458	2.04908	1.82953	Low	Low		2.2828	2.14902		Low	Low	Low	1.69968	2.17772	2.0157	Low	Medium	Low	2.15011	2.09203	1.99862	Low	Low	Medium	2.18904	2.1407	2.0331	0
		YFIIQDR	53	8	1	P07911-4		954.513	1.8858	1.99728	1.82295	Low	Low	Low	2.15191	1.38414	1.8328	Low	Low	Low	2.07136	2.0449	2.26727	Low	Low	Low	2.35436	1.91686	1.68612	Low	Low	Low	2.22321	1.6947	1.0435	Low	Low	Low	2.16402	2.39188	1.44857	0
		GWYRFVGQGGARMAETCVPVLRCNTAAPMWLNGTHPSSDEGIVSR	24	6	1	P07911-4	M13(Oxidation); M29(Oxidation)	4909.35	1.82454	2.52339		Low	Low	Low	2.11415	1.37674	2.15458			Low			1.47319	Low	Low		2.1595	2.04606		Low	Low		1.86348	2.33505								3
		VLNLGPITR	19	8	1	P07911-4		982.606	1.61804	2.21807	2.22702	Low			1.71411			Low	Low		1.86935	1.71235		Low	Low	Low	1.93644	1.89796	1.31734	Low	Low		2.11209	1.28706		Low	Low		2.03703	1.35081		0
		DSTIQVVENGESSQGRFSVQMFR	62	8	1	P07911-4	M21(Oxidation)	2617.26				High		Low	3.6521		2.57204	High	High	Medium	4.26212	3.88237	3.44893		Low			2.73436		Low	Medium		1.94758	2.64568		Medium	High		3.26245	4.29899		1
		SGSVIDQSR	18	8	1	P07911-4		948.486		2.24609	3.09153	Medium	Low		3.04016	1.87607								Low	Low	High	2.13904	2.50186	3.16805		Medium			2.21024			Medium			2.81623		0
		FRSGSVIDQSR	5	8	1	P07911-4		1251.66				Medium			3.00822															Medium	High		2.76938	2.47117			Low			2.5855		1
		VFMYLSDSR	16	8	1	P07911-4	M3(Oxidation)	1133.54				Low	Low	Low	2.2631	1.77018	1.41422	Medium	High		3.20155	3.33959									Low	Medium		1.13258	2.27676	Medium	Medium	Medium	3.23832	3.13208	2.45418	0
		FVGQGGAR	26	6	1	P07911-4		791.424			1.77979	Low	Low	Low	1.63886	1.11078	1.40619			Low			1.88908		Low	Low		2.1634	1.60251		Low			1.49793			Low			1.06806		0
		SLGFDK	14	8	1	P07911-4		666.348			1.45602		Low	Low		1.58177	1.62899	Low	Low	Low	1.4824	1.65077	1.24389			Low			1.47433		Low			1.62383								0
		MGQPSLTWMLMVVVASWFITTAATDTSEAR	1	7	1	P07911-4	N-Term(Acetyl)	3342.65																Low			0.954517															0
		VSLKTALQPMVSALNIRVGGTGMFTVR	1	8	1	P07911-4		2846.54											Low			1.43416																				2
		CPHTRDSTIQVVENGESSQGR	1	8	1	P07911-4	N-Term(Acetyl)	2342.11																													Low			1.3803		1
		VSLKTALQPMVSALNIR	1	8	1	P07911-4		1841.09						Low			1.78745																									1
		MALFQTPSYTQPYQGSSVTLSTEAFLYVGTMLDGGDLSR	3	8	1	P07911-4		4232.08												Low			1.67523															Low			2.9269	0
		INFACSYPLDMK	7	8	1	P07911-4		1401.67																								High			3.4232			High			3.65346	0
		MAETCVPVLR	7	7	1	P07911-4		1118.58																								High			2.6106			High			2.78285	0
		INFACSYPLDMK	3	8	1	P07911-4	M11(Oxidation)	1417.67																								Medium			2.09645			High			2.75325	0
		MAETCVPVLR	3	7	1	P07911-4	M1(Oxidation)	1134.58																								Low			1.97377			Medium			2.41146	0
		CKPTCSGTRFRSGSVIDQSR	1	8	1	P07911-4		2185.06																								Low			1.28301							2
		STEYGEGYACDTDLR	1	6	1	P07911-4		1679.7																														Low			1.89761	0
	P07996	Thrombospondin-1 OS=Homo sapiens GN=THBS1 PE=1 SV=2 - [TSP1_HUMAN]	1.03	1.03	2.91	2.65	6.5	2.91	1.03	0.85	1.03	1.03	6.58		3.16	2.56
		Sequence	# PSMs	# Proteins	# Protein Groups	Protein Group Accessions	Modifications	MH+ [Da]	XCorr A2	XCorr G2	XCorr M2	B2	H2	N2	XCorr B2	XCorr H2	XCorr N2	C2	I2	O2	XCorr C2	XCorr I2	XCorr O2	D2	J2	P2	XCorr D2	XCorr J2	XCorr P2	E2	K2	Q2	XCorr E2	XCorr K2	XCorr Q2	F2	L2	R2	XCorr F2	XCorr L2	XCorr R2	# Missed Cleavages
		FVFGTTPEDILR	9	2	1	P07996		1394.75	1.53964			Low	Low		1.20009	0.729349		Low	Low		2.58545	1.89972														Low	Low		1.47974	1.59952		0
		DNCPFHYNPAQYDYDRDDVGDR	2	2	1	P07996	N-Term(Acetyl)	2717.11										Low			1.11217															Low			1.37525			1
		CWPSDSADDGWSPWSEWTSCSTSCGNGIQQR	1	2	1	P07996	N-Term(Acetyl)	3475.36																Low			0.0995647															0
		DSDGDGRGDACKDDFDHDSVPDIDDICPENVDISETDFR	1	2	1	P07996		4299.73																						Low			1.53234									2
		GDACKDDFDHDSVPDIDDICPENVDISETDFRRFQMIPLDPK	1	2	1	P07996	N-Term(Acetyl)	4865.09																						Low			1.41951									3
		SCDSLNNRCEGSSVQTRTCHIQECDKR	1	2	1	P07996		3069.31																						Low			0.907843									3
		TRGTLLALER	3	1	1	P07996		1129.65					Low			1.37744															Low			1.66382								1
		GTSQNDPNWVVR	3	2	1	P07996		1372.66			2.75958														Low			2.40388														0
		DCVGDVTENQICNK	5	2	1	P07996		1537.65						Low			1.4994																									0
		LSHRPKTGFIR	2	2	1	P07996	N-Term(Acetyl)	1353.8						Low			0.769776									Low			0.806853													1
		CGACPPGYSGNGIQCTDVDECKEVPDACFNHNGEHRCENTDPGYNCLPCPPR	1	2	1	P07996		5582.32						Low			0.113501																									2
		MGLAWGLGVLFLMHVCGTNR	1	1	1	P07996	M1(Oxidation); M13(Oxidation)	2207.09																		Low			1.15357													0
		KGSGRR	1	1	1	P07996		660.39																		Low			1.14667													2
		EVPDACFNHNGEHRCENTDPGYNCLPCPPR	1	2	1	P07996		3384.47																								Low			0.600801							1
	P08183	Multidrug resistance protein 1 OS=Homo sapiens GN=ABCB1 PE=1 SV=3 - [MDR1_HUMAN]		0.47		6.09	1.95		6.72	2.34	2.19	2.03	3.28	11.48	0.94	0.47	1.09
		Sequence	# PSMs	# Proteins	# Protein Groups	Protein Group Accessions	Modifications	MH+ [Da]	XCorr A2	XCorr G2	XCorr M2	B2	H2	N2	XCorr B2	XCorr H2	XCorr N2	C2	I2	O2	XCorr C2	XCorr I2	XCorr O2	D2	J2	P2	XCorr D2	XCorr J2	XCorr P2	E2	K2	Q2	XCorr E2	XCorr K2	XCorr Q2	F2	L2	R2	XCorr F2	XCorr L2	XCorr R2	# Missed Cleavages
		VLLDGK	41	2	1	P08183		644.4			1.29871	Low	Low	Low	1.13432	1.32524	1.5493			Low			1.54666	Low		Low	0.996568		1.39792	Low	Low		1.39254	1.10971								0
		QEIGWFDVHDVGELNTRLTDDVSKINEGIGDKIGMFFQSMATFFTGFIVGFTR	1	1	1	P08183	N-Term(Acetyl); M35(Oxidation)	6043.93																Low			2.48183															3
		SEKDKKEKKPTVSVFSMFR	2	2	1	P08183	M17(Oxidation)	2287.24																Low			2.30125			Low			1.69712									4
[truncated: 3,612 more rows]
